# Supplementary material for: An integrated bioinformatics platform for investigating the human E3 ubiquitin ligase-substrate interaction network
Source: Nat Commun. 2017 Aug 24;8:347. doi: 10.1038/s41467-017-00299-9 (PMC5570908; doi:10.1038/s41467-017-00299-9)
Supplement: Supplementary file 2 — Supplementary Data 1 [file 41467_2017_299_MOESM2_ESM.xlsx]

## Sheet: Overview
Supplementary Data 1: E3-substrate interactions dataset together with the supporting literature information
Sheet	Description
Before January 1,2010	Golden standard dataset with 913 E3-substrate pairs by manual literature mining on literature published before January 1, 2010
After January 1,2010	Independent data sets with 402 E3-substrate pairs by manual literature mining on literature published after January 1, 2010
Heading	Description
E3 UniprotAC	The identifier of ubiquitin ligase protein in Uniprot database
Substrate UniprotAC	The identifier of substrate protein in Uniprot database
E3 UniprotID	The accession number of ubiquitin ligase protein in Uniprot database
Substrate UniprotID	The accession number of substrate protein in Uniprot database
Evidence	The identifier of supporting literature in PubMed database (PMID)

## Sheet: Before January 1, 2010
Golden standard dataset with 913 E3-substrate pairs by manual literature mining
E3 UniprotAC	Substrate UniprotAC	E3 UniprotID	Substrate UniprotID	Evidence
O43255	P43146	SIAH2_HUMAN	DCC_HUMAN	PMID:9334332
Q86Y01	Q13233	DTX1_HUMAN	M3K1_HUMAN	PMID:9590294
Q05086	P33993	UBE3A_HUMAN	MCM7_HUMAN	PMID:9852095
Q8IUQ4	P43146	SIAH1_HUMAN	DCC_HUMAN	PMID:9858595
Q9Y297	P35222	FBW1A_HUMAN	CTNB1_HUMAN	PMID:10023660
Q9Y297	P25963	FBW1A_HUMAN	IKBA_HUMAN	PMID:10066435
Q00987	Q92793	MDM2_HUMAN	CBP_HUMAN	PMID:10207051
Q00987	Q09472	MDM2_HUMAN	EP300_HUMAN	PMID:10207051
Q00987	P04637	MDM2_HUMAN	P53_HUMAN	PMID:10207051
Q00987	O15151	MDM2_HUMAN	MDM4_HUMAN	PMID:10218570
O15151	Q00987	MDM4_HUMAN	MDM2_HUMAN	PMID:10218570
Q9UKB1	P35222	FBW1B_HUMAN	CTNB1_HUMAN	PMID:10321728
Q9UKB1	O15111	FBW1B_HUMAN	IKKA_HUMAN	PMID:10321728
Q9UKB1	O14920	FBW1B_HUMAN	IKKA_HUMAN	PMID:10321728
P19474	P46527	RO52_HUMAN	CDN1B_HUMAN	PMID:10323868
P22681	P16234	CBL_HUMAN	PGFRA_HUMAN	PMID:10347229
P22681	P09619	CBL_HUMAN	PGFRB_HUMAN	PMID:10347229
P40337	Q16665	VHL_HUMAN	HIF1A_HUMAN	PMID:10353251
P40337	Q9Y2N7	VHL_HUMAN	HIF3A_HUMAN	PMID:10353251
Q05086	P54725	UBE3A_HUMAN	RD23A_HUMAN	PMID:10373495
Q13309	P46527	SKP2_HUMAN	CDN1B_HUMAN	PMID:10375532
P22681	P00533	CBL_HUMAN	EGFR_HUMAN	PMID:10428778
Q9UM11	Q12834	FZR_HUMAN	CDC20_HUMAN	PMID:10444593
P46934	P24928	NEDD4_HUMAN	RPB1_HUMAN	PMID:10490634
P22681	P12931	CBL_HUMAN	SRC_HUMAN	PMID:10514377
Q9Y297	Q15653	FBW1A_HUMAN	IKBB_HUMAN	PMID:10514424
Q13191	P00533	CBLB_HUMAN	EGFR_HUMAN	PMID:10542134
Q13309	Q01094	SKP2_HUMAN	E2F1_HUMAN	PMID:10559858
P46934	P07948	NEDD4_HUMAN	LYN_HUMAN	PMID:10683340
Q00987	P38936	MDM2_HUMAN	CDN1A_HUMAN	PMID:10698510
Q05086	P04637	UBE3A_HUMAN	P53_HUMAN	PMID:10726657
O15524	P15498	SOCS1_HUMAN	VAV_HUMAN	PMID:10747851
Q8IUQ4	P10242	SIAH1_HUMAN	MYB_HUMAN	PMID:10747903
Q9UKB1	P25963	FBW1B_HUMAN	IKBA_HUMAN	PMID:10748083
Q13309	P24864	SKP2_HUMAN	CCNE1_HUMAN	PMID:10790373
Q13309	Q9H211	SKP2_HUMAN	CDT1_HUMAN	PMID:10790373
Q9Y297	P19838	FBW1A_HUMAN	NFKB1_HUMAN	PMID:10835356
P10523	P49427	ARRS_HUMAN	UB2R1_HUMAN	PMID:10851089
Q05086	Q05086	UBE3A_HUMAN	UBE3A_HUMAN	PMID:10864652
P46934	P27216	NEDD4_HUMAN	ANX13_HUMAN	PMID:10871286
Q13309	P10244	SKP2_HUMAN	MYBB_HUMAN	PMID:10871850
Q00987	Q00987	MDM2_HUMAN	MDM2_HUMAN	PMID:10892746
P22681	P04626	CBL_HUMAN	ERBB2_HUMAN	PMID:10910043
Q9UM11	Q99741	FZR_HUMAN	CDC6_HUMAN	PMID:10995389
Q9HAU4	Q15796	SMUF2_HUMAN	SMAD2_HUMAN	PMID:11016919
P40337	P02751	VHL_HUMAN	FINC_HUMAN	PMID:11024059
Q05086	Q14160	UBE3A_HUMAN	SCRIB_HUMAN	PMID:11027293
Q13309	P06400	SKP2_HUMAN	RB_HUMAN	PMID:11032804
Q00987	P06400	MDM2_HUMAN	RB_HUMAN	PMID:11035041
P46934	P43405	NEDD4_HUMAN	KSYK_HUMAN	PMID:11046148
Q00987	Q9Y6B2	MDM2_HUMAN	EID1_HUMAN	PMID:11073989
O60260	Q99719	PRKN2_HUMAN	SEPT5_HUMAN	PMID:11078524
P22681	P15498	CBL_HUMAN	VAV_HUMAN	PMID:11087752
Q13191	P27986	CBLB_HUMAN	P85A_HUMAN	PMID:11087752
Q13191	O00459	CBLB_HUMAN	P85B_HUMAN	PMID:11087752
Q9UNE7	P13569	CHIP_HUMAN	CFTR_HUMAN	PMID:11146634
Q9UNE7	P11142	CHIP_HUMAN	HSP7C_HUMAN	PMID:11146634
Q9HAU4	Q15797	SMUF2_HUMAN	SMAD1_HUMAN	PMID:11158580
Q9HAU4	O15105	SMUF2_HUMAN	SMAD7_HUMAN	PMID:11163210
Q9Y297	P18848	FBW1A_HUMAN	ATF4_HUMAN	PMID:11238952
Q9Y297	Q9NS37	FBW1A_HUMAN	ZHANG_HUMAN	PMID:11238952
Q9HCE7	O15105	SMUF1_HUMAN	SMAD7_HUMAN	PMID:11278251
O15524	O60674	SOCS1_HUMAN	JAK2_HUMAN	PMID:11278610
P40337	O14503	VHL_HUMAN	BHE40_HUMAN	PMID:11278694
Q15386	Q15386	UBE3C_HUMAN	UBE3C_HUMAN	PMID:11278995
Q12834	P14635	CDC20_HUMAN	CCNB1_HUMAN	PMID:11285280
Q9UM11	P20248	FZR_HUMAN	CCNA2_HUMAN	PMID:11285280
Q9UM11	P14635	FZR_HUMAN	CCNB1_HUMAN	PMID:11285280
Q9Y297	P84022	FBW1A_HUMAN	SMAD3_HUMAN	PMID:11359933
Q13191	Q13191	CBLB_HUMAN	CBLB_HUMAN	PMID:11375397
Q9HAU4	P12757	SMUF2_HUMAN	SKIL_HUMAN	PMID:11389444
Q8IUQ4	P35222	SIAH1_HUMAN	CTNB1_HUMAN	PMID:11389839
O60260	P37840	PRKN2_HUMAN	SYUA_HUMAN	PMID:11431533
Q9Y297	P50579	FBW1A_HUMAN	AMPM2_HUMAN	PMID:11438690
Q13309	P24385	SKP2_HUMAN	CCND1_HUMAN	PMID:11439327
P98170	P42574	XIAP_HUMAN	CASP3_HUMAN	PMID:11447297
Q8IUQ4	Q16633	SIAH1_HUMAN	OBF1_HUMAN	PMID:11483517
O43255	Q16633	SIAH2_HUMAN	OBF1_HUMAN	PMID:11483517
Q969H0	P24864	FBXW7_HUMAN	CCNE1_HUMAN	PMID:11533444
Q12834	O95997	CDC20_HUMAN	PTTG1_HUMAN	PMID:11553328
P40337	P41743	VHL_HUMAN	KPCI_HUMAN	PMID:11574546
O60260	Q9Y6H5	PRKN2_HUMAN	SNCAP_HUMAN	PMID:11590439
Q9UM11	O95997	FZR_HUMAN	PTTG1_HUMAN	PMID:11598127
P46934	Q9Y4G8	NEDD4_HUMAN	RPGF2_HUMAN	PMID:11598133
Q9UNE7	Q99933	CHIP_HUMAN	BAG1_HUMAN	PMID:11676916
Q9UNE7	P04150	CHIP_HUMAN	GCR_HUMAN	PMID:11676916
O15344	P67775	TRI18_HUMAN	PP2AA_HUMAN	PMID:11685209
Q13309	P50750	SKP2_HUMAN	CDK9_HUMAN	PMID:11689688
O95071	Q92547	UBR5_HUMAN	TOPB1_HUMAN	PMID:11714696
Q9UKV5	P04234	AMFR2_HUMAN	CD3D_HUMAN	PMID:11724934
P40337	Q8TEY7	VHL_HUMAN	UBP33_HUMAN	PMID:11739384
Q9UM11	P12757	FZR_HUMAN	SKIL_HUMAN	PMID:11741538
P22681	P43405	CBL_HUMAN	KSYK_HUMAN	PMID:11742985
Q96EP1	P53350	CHFR_HUMAN	PLK1_HUMAN	PMID:11807090
O95628	O95628	CNOT4_HUMAN	CNOT4_HUMAN	PMID:11823428
Q96J02	P05412	ITCH_HUMAN	JUN_HUMAN	PMID:11828324
Q96J02	P17275	ITCH_HUMAN	JUNB_HUMAN	PMID:11828324
Q75N03	P12830	HAKAI_HUMAN	CADH1_HUMAN	PMID:11836526
P22681	P07333	CBL_HUMAN	CSF1R_HUMAN	PMID:11847211
Q9NVW2	O43679	RNF12_HUMAN	LDB2_HUMAN	PMID:11882901
Q9Y297	P01730	FBW1A_HUMAN	CD4_HUMAN	PMID:11893391
P22681	P06239	CBL_HUMAN	LCK_HUMAN	PMID:11904433
Q13490	Q12933	BIRC2_HUMAN	TRAF2_HUMAN	PMID:11907583
Q12933	Q13489	TRAF2_HUMAN	BIRC3_HUMAN	PMID:11907583
Q00987	Q92993	MDM2_HUMAN	KAT5_HUMAN	PMID:11927554
P38398	Q96QV6	BRCA1_HUMAN	H2A1A_HUMAN	PMID:11927591
P38398	P16104	BRCA1_HUMAN	H2AX_HUMAN	PMID:11927591
P38398	P24928	BRCA1_HUMAN	RPB1_HUMAN	PMID:11943588
P22681	O43597	CBL_HUMAN	SPY2_HUMAN	PMID:11983899
Q9Y297	Q00653	FBW1A_HUMAN	NFKB2_HUMAN	PMID:11994270
P22681	Q8WU20	CBL_HUMAN	FRS2_HUMAN	PMID:11997436
Q9UM11	O14965	FZR_HUMAN	AURKA_HUMAN	PMID:12023018
Q8NG27	Q9Y5V3	PJA1_HUMAN	MAGD1_HUMAN	PMID:12036302
Q05086	O43166	UBE3A_HUMAN	SI1L1_HUMAN	PMID:12036950
Q13233	P28482	M3K1_HUMAN	MK01_HUMAN	PMID:12049732
Q13233	P27361	M3K1_HUMAN	MK03_HUMAN	PMID:12049732
P40337	Q9Y2K6	VHL_HUMAN	UBP20_HUMAN	PMID:12056827
Q8IUQ4	Q13118	SIAH1_HUMAN	KLF10_HUMAN	PMID:12072443
P40337	Q99814	VHL_HUMAN	EPAS1_HUMAN	PMID:12114475
P98170	Q9NR28	XIAP_HUMAN	DBLOH_HUMAN	PMID:12121969
Q9NV58	P00441	RN19A_HUMAN	SODC_HUMAN	PMID:12145308
O60260	O15354	PRKN2_HUMAN	GPR37_HUMAN	PMID:12150907
Q9HCE7	P36897	SMUF1_HUMAN	TGFR1_HUMAN	PMID:12151385
P22681	Q96B97	CBL_HUMAN	SH3K1_HUMAN	PMID:12177062
Q96J02	P22681	ITCH_HUMAN	CBL_HUMAN	PMID:12226085
Q96J02	P00533	ITCH_HUMAN	EGFR_HUMAN	PMID:12226085
Q9NS91	P12004	RAD18_HUMAN	PCNA_HUMAN	PMID:12226657
Q9UNE7	P04626	CHIP_HUMAN	ERBB2_HUMAN	PMID:12239347
Q9UNE7	P03372	CHIP_HUMAN	ESR1_HUMAN	PMID:12239347
Q86YT6	P53355	MIB1_HUMAN	DAPK1_HUMAN	PMID:12351649
Q86YT6	Q86YT6	MIB1_HUMAN	MIB1_HUMAN	PMID:12351649
Q969H0	P49768	FBXW7_HUMAN	PSN1_HUMAN	PMID:12354302
Q13309	P38936	SKP2_HUMAN	CDN1A_HUMAN	PMID:12393444
Q9H4P4	P21860	RNF41_HUMAN	ERBB3_HUMAN	PMID:12411582
P38398	P38398	BRCA1_HUMAN	BRCA1_HUMAN	PMID:12431996
P38398	P0C0S8	BRCA1_HUMAN	H2A1_HUMAN	PMID:12431996
P22681	P09769	CBL_HUMAN	FGR_HUMAN	PMID:12435267
Q13309	Q08999	SKP2_HUMAN	RBL2_HUMAN	PMID:12435635
Q86TM6	Q86TM6	SYVN1_HUMAN	SYVN1_HUMAN	PMID:12459480
P22681	P00519	CBL_HUMAN	ABL1_HUMAN	PMID:12475393
P22681	O94875	CBL_HUMAN	SRBS2_HUMAN	PMID:12475393
Q00987	P32121	MDM2_HUMAN	ARRB2_HUMAN	PMID:12488444
P22681	P29317	CBL_HUMAN	EPHA2_HUMAN	PMID:12496371
Q96PU5	P37088	NED4L_HUMAN	SCNNA_HUMAN	PMID:12522688
Q13489	Q9NR28	BIRC3_HUMAN	DBLOH_HUMAN	PMID:12525502
A6NLU0	P14635	RFPLA_HUMAN	CCNB1_HUMAN	PMID:12525704
Q9UNE7	P10275	CHIP_HUMAN	ANDR_HUMAN	PMID:12559985
Q5T0T0	P42081	MARH8_HUMAN	CD86_HUMAN	PMID:12582153
Q9NPC3	Q9NPC3	CIP1_HUMAN	CIP1_HUMAN	PMID:12612082
Q9NPC3	P14635	CIP1_HUMAN	CCNB1_HUMAN	PMID:12612082
Q8NHY2	P03956	RFWD2_HUMAN	MMP1_HUMAN	PMID:12615916
O60260	P24864	PRKN2_HUMAN	CCNE1_HUMAN	PMID:12628165
O60260	O96020	PRKN2_HUMAN	CCNE2_HUMAN	PMID:12628165
Q9UKV5	P04114	AMFR2_HUMAN	APOB_HUMAN	PMID:12670940
P22681	P46109	CBL_HUMAN	CRKL_HUMAN	PMID:12671687
Q96J02	P46531	ITCH_HUMAN	NOTC1_HUMAN	PMID:12682059
Q09472	P04637	EP300_HUMAN	P53_HUMAN	PMID:12690203
Q15386	O75155	UBE3C_HUMAN	CAND2_HUMAN	PMID:12692129
O60260	P07437	PRKN2_HUMAN	TBB5_HUMAN	PMID:12716939
Q9HCE7	Q13950	SMUF1_HUMAN	RUNX2_HUMAN	PMID:12738770
Q9Y314	P19235	NOSIP_HUMAN	EPOR_HUMAN	PMID:12746455
Q9NV58	Q9Y6H5	RN19A_HUMAN	SNCAP_HUMAN	PMID:12750386
O75928	P42224	PIAS2_HUMAN	STAT1_HUMAN	PMID:12764129
Q13309	P01106	SKP2_HUMAN	MYC_HUMAN	PMID:12769843
Q13191	P43405	CBLB_HUMAN	KSYK_HUMAN	PMID:12771181
P22681	Q04912	CBL_HUMAN	RON_HUMAN	PMID:12802274
Q13309	Q13309	SKP2_HUMAN	SKP2_HUMAN	PMID:12813041
Q9Y297	Q9UKT4	FBW1A_HUMAN	FBX5_HUMAN	PMID:12820955
Q00987	P08069	MDM2_HUMAN	IGF1R_HUMAN	PMID:12821780
Q9NVW2	Q92769	RNF12_HUMAN	HDAC2_HUMAN	PMID:12840003
Q7Z419	P38936	R144B_HUMAN	CDN1A_HUMAN	PMID:12853982
Q7Z419	O60294	R144B_HUMAN	LCMT2_HUMAN	PMID:12853982
Q8WZ73	Q8WZ73	RFFL_HUMAN	RFFL_HUMAN	PMID:12859687
Q99942	P49023	RNF5_HUMAN	PAXI_HUMAN	PMID:12861019
Q13490	Q9Y6K9	BIRC2_HUMAN	NEMO_HUMAN	PMID:12867425
Q9HCE7	Q99717	SMUF1_HUMAN	SMAD5_HUMAN	PMID:12871975
Q9NVW2	Q86U70	RNF12_HUMAN	LDB1_HUMAN	PMID:12874135
Q8N2H9	P51617	PELI3_HUMAN	IRAK1_HUMAN	PMID:12874243
P38398	Q9BXW9	BRCA1_HUMAN	FACD2_HUMAN	PMID:12887909
Q9P2P5	O15350	HECW2_HUMAN	P73_HUMAN	PMID:12890487
Q00987	P04150	MDM2_HUMAN	GCR_HUMAN	PMID:12897156
Q9Y297	Q12959	FBW1A_HUMAN	DLG1_HUMAN	PMID:12902344
Q9Y297	Q8TDM6	FBW1A_HUMAN	DLG5_HUMAN	PMID:12902344
Q13191	P12931	CBLB_HUMAN	SRC_HUMAN	PMID:12907674
P46934	P12931	NEDD4_HUMAN	SRC_HUMAN	PMID:12907674
P40337	P62487	VHL_HUMAN	RPB7_HUMAN	PMID:12912922
O60260	Q9BT88	PRKN2_HUMAN	SYT11_HUMAN	PMID:12925569
Q13309	P49918	SKP2_HUMAN	CDN1C_HUMAN	PMID:12925736
Q9NW38	Q9BXW9	FANCL_HUMAN	FACD2_HUMAN	PMID:12973351
Q8IUQ4	Q9Y6H5	SIAH1_HUMAN	SNCAP_HUMAN	PMID:14506261
Q8IUQ4	P37840	SIAH1_HUMAN	SYUA_HUMAN	PMID:14506261
Q9UNE7	P29474	CHIP_HUMAN	NOS3_HUMAN	PMID:14507928
P98170	P98170	XIAP_HUMAN	XIAP_HUMAN	PMID:14523016
Q9Y297	Q13127	FBW1A_HUMAN	REST_HUMAN	PMID:14523018
Q9UKB1	P17181	FBW1B_HUMAN	INAR1_HUMAN	PMID:14532120
Q8WY64	Q8WY64	MYLIP_HUMAN	MYLIP_HUMAN	PMID:14550572
Q96PU5	P51170	NED4L_HUMAN	SCNNG_HUMAN	PMID:14556380
Q9Y252	P10275	RNF6_HUMAN	ANDR_HUMAN	PMID:14559117
O75592	P49815	MYCB2_HUMAN	TSC2_HUMAN	PMID:14559897
Q8ND25	P31749	ZNRF1_HUMAN	AKT1_HUMAN	PMID:14561866
Q8ND25	P15104	ZNRF1_HUMAN	GLNA_HUMAN	PMID:14561866
Q9HAU4	Q9Y3C5	SMUF2_HUMAN	RNF11_HUMAN	PMID:14562029
Q9HAU4	P36897	SMUF2_HUMAN	TGFR1_HUMAN	PMID:14562029
Q14145	Q16236	KEAP1_HUMAN	NF2L2_HUMAN	PMID:14585973
Q96J02	P61073	ITCH_HUMAN	CXCR4_HUMAN	PMID:14602072
Q9Y4X5	O60573	ARI1_HUMAN	IF4E2_HUMAN	PMID:14623119
Q00987	P78352	MDM2_HUMAN	DLG4_HUMAN	PMID:14642282
Q8IUQ4	P29590	SIAH1_HUMAN	PML_HUMAN	PMID:14645235
O43255	P29590	SIAH2_HUMAN	PML_HUMAN	PMID:14645235
Q8IUQ4	Q99708	SIAH1_HUMAN	COM1_HUMAN	PMID:14654780
Q6ZNA4	O15105	RN111_HUMAN	SMAD7_HUMAN	PMID:14657019
Q9HCE7	P61586	SMUF1_HUMAN	RHOA_HUMAN	PMID:14657501
P15918	P15918	RAG1_HUMAN	RAG1_HUMAN	PMID:14671314
Q9Y297	P30304	FBW1A_HUMAN	MPIP1_HUMAN	PMID:14681206
Q76N89	O14640	HECW1_HUMAN	DVL1_HUMAN	PMID:14684739
Q96J02	Q99962	ITCH_HUMAN	SH3G2_HUMAN	PMID:14684745
P98170	Q8N668	XIAP_HUMAN	COMD1_HUMAN	PMID:14685266
Q9UDY8	Q9Y6K9	MALT1_HUMAN	NEMO_HUMAN	PMID:14695475
Q9UM11	P04183	FZR_HUMAN	KITH_HUMAN	PMID:14701726
Q9UNE7	Q15797	CHIP_HUMAN	SMAD1_HUMAN	PMID:14701756
Q9UNE7	Q13485	CHIP_HUMAN	SMAD4_HUMAN	PMID:14701756
Q9HCE7	Q15797	SMUF1_HUMAN	SMAD1_HUMAN	PMID:14711801
Q8TCQ1	P49327	MARH1_HUMAN	FAS_HUMAN	PMID:14722266
Q8TCQ1	P02786	MARH1_HUMAN	TFR1_HUMAN	PMID:14722266
Q9P0N8	P42081	MARH2_HUMAN	CD86_HUMAN	PMID:14722266
Q9P0N8	P02786	MARH2_HUMAN	TFR1_HUMAN	PMID:14722266
Q9P2E8	P01730	MARH4_HUMAN	CD4_HUMAN	PMID:14722266
Q969H0	P05412	FBXW7_HUMAN	JUN_HUMAN	PMID:14739463
Q7L5Y6	P05412	DET1_HUMAN	JUN_HUMAN	PMID:14739464
Q96PU4	Q8WW12	UHRF2_HUMAN	PCNP_HUMAN	PMID:14741369
O95155	P54252	UBE4B_HUMAN	ATX3_HUMAN	PMID:14749733
Q9HAU4	O95630	SMUF2_HUMAN	STABP_HUMAN	PMID:14755250
Q99618	P38936	CDCA3_HUMAN	CDN1A_HUMAN	PMID:14761977
Q00987	Q92831	MDM2_HUMAN	KAT2B_HUMAN	PMID:14769800
Q13490	Q9NR28	BIRC2_HUMAN	DBLOH_HUMAN	PMID:14960576
Q9UNE7	P10636	CHIP_HUMAN	TAU_HUMAN	PMID:14962978
P78317	P78317	RNF4_HUMAN	RNF4_HUMAN	PMID:14987998
Q9Y297	Q13485	FBW1A_HUMAN	SMAD4_HUMAN	PMID:14988407
Q8TBB1	P49757	LNX1_HUMAN	NUMB_HUMAN	PMID:14990566
O95628	O95628	CNOT4_HUMAN	CNOT4_HUMAN	PMID:15001359
P22681	P17948	CBL_HUMAN	VGFR1_HUMAN	PMID:15001553
Q9H0M0	Q9Y5W3	WWP1_HUMAN	KLF2_HUMAN	PMID:15003522
Q9UM11	Q13309	FZR_HUMAN	SKP2_HUMAN	PMID:15014503
O00308	Q01860	WWP2_HUMAN	PO5F1_HUMAN	PMID:15047715
Q96J02	Q14511	ITCH_HUMAN	CASL_HUMAN	PMID:15051726
P46934	P35968	NEDD4_HUMAN	VGFR2_HUMAN	PMID:15060076
O43255	P37840	SIAH2_HUMAN	SYUA_HUMAN	PMID:15064394
Q8IUQ4	P08247	SIAH1_HUMAN	SYPH_HUMAN	PMID:15064394
Q8WZ73	Q14790	RFFL_HUMAN	CASP8_HUMAN	PMID:15069192
Q8WZ73	Q92851	RFFL_HUMAN	CASPA_HUMAN	PMID:15069192
Q969K3	Q14790	RNF34_HUMAN	CASP8_HUMAN	PMID:15069192
Q969K3	Q92851	RNF34_HUMAN	CASPA_HUMAN	PMID:15069192
Q9Y297	P30291	FBW1A_HUMAN	WEE1_HUMAN	PMID:15070733
Q9UKB1	P30291	FBW1B_HUMAN	WEE1_HUMAN	PMID:15070733
Q96J02	O95999	ITCH_HUMAN	BCL10_HUMAN	PMID:15082780
P46934	O95999	NEDD4_HUMAN	BCL10_HUMAN	PMID:15082780
Q9Y297	P16471	FBW1A_HUMAN	PRLR_HUMAN	PMID:15082796
Q969P5	Q9UBF9	FBX32_HUMAN	MYOTI_HUMAN	PMID:15100091
Q969H0	P01106	FBXW7_HUMAN	MYC_HUMAN	PMID:15103331
Q9NWF9	O00206	RN216_HUMAN	TLR4_HUMAN	PMID:15107846
Q9NWF9	Q9NR96	RN216_HUMAN	TLR9_HUMAN	PMID:15107846
Q9NWF9	Q13114	RN216_HUMAN	TRAF3_HUMAN	PMID:15107846
Q9HAU4	P84022	SMUF2_HUMAN	SMAD3_HUMAN	PMID:15108358
Q9Y4K3	Q9UDY8	TRAF6_HUMAN	MALT1_HUMAN	PMID:15125833
Q9Y4K3	Q9Y6K9	TRAF6_HUMAN	NEMO_HUMAN	PMID:15125833
Q9UNE7	Q9UM73	CHIP_HUMAN	ALK_HUMAN	PMID:15126367
Q9UNE7	P06748	CHIP_HUMAN	NPM_HUMAN	PMID:15126367
P46934	Q99816	NEDD4_HUMAN	TS101_HUMAN	PMID:15126635
Q9UM11	Q14511	FZR_HUMAN	CASL_HUMAN	PMID:15144564
Q9Y3I1	Q15398	FBX7_HUMAN	DLGP5_HUMAN	PMID:15145941
Q8IUQ4	O75525	SIAH1_HUMAN	KHDR3_HUMAN	PMID:15163637
Q12933	Q13601	TRAF2_HUMAN	KRR1_HUMAN	PMID:15175328
P38398	P06748	BRCA1_HUMAN	NPM_HUMAN	PMID:15184379
P22681	P21802	CBL_HUMAN	FGFR2_HUMAN	PMID:15190072
P22681	P06241	CBL_HUMAN	FYN_HUMAN	PMID:15190072
P22681	P07948	CBL_HUMAN	LYN_HUMAN	PMID:15190072
Q9UNE7	P55036	CHIP_HUMAN	PSMD4_HUMAN	PMID:15198682
Q9UNE7	P00441	CHIP_HUMAN	SODC_HUMAN	PMID:15198682
Q8IUQ4	P51825	SIAH1_HUMAN	AFF1_HUMAN	PMID:15221006
Q9H0M0	O43541	WWP1_HUMAN	SMAD6_HUMAN	PMID:15221015
Q96PU5	Q9NV92	NED4L_HUMAN	NFIP2_HUMAN	PMID:15252135
P46934	Q9BT67	NEDD4_HUMAN	NFIP1_HUMAN	PMID:15252135
P46934	Q9NV92	NEDD4_HUMAN	NFIP2_HUMAN	PMID:15252135
O60260	O60260	PRKN2_HUMAN	PRKN2_HUMAN	PMID:15252205
Q6UWE0	Q99816	LRSM1_HUMAN	TS101_HUMAN	PMID:15256501
P21580	Q13546	TNAP3_HUMAN	RIPK1_HUMAN	PMID:15258597
P22681	Q96JA1	CBL_HUMAN	LRIG1_HUMAN	PMID:15282549
Q8IUQ4	P98161	SIAH1_HUMAN	PKD1_HUMAN	PMID:15284290
O95155	Q8IWX7	UBE4B_HUMAN	UN45B_HUMAN	PMID:15294159
Q13191	P19174	CBLB_HUMAN	PLCG1_HUMAN	PMID:15308098
P22681	P48736	CBL_HUMAN	PK3CG_HUMAN	PMID:15308747
Q13309	Q13485	SKP2_HUMAN	SMAD4_HUMAN	PMID:15314162
Q9H4P4	Q9NR09	RNF41_HUMAN	BIRC6_HUMAN	PMID:15314180
Q9H4P4	Q15303	RNF41_HUMAN	ERBB4_HUMAN	PMID:15314180
Q9H4P4	Q9H4P4	RNF41_HUMAN	RNF41_HUMAN	PMID:15314180
P22681	P08138	CBL_HUMAN	TNR16_HUMAN	PMID:15337528
Q9H0M0	Q15796	WWP1_HUMAN	SMAD2_HUMAN	PMID:15359284
Q00987	P49407	MDM2_HUMAN	ARRB1_HUMAN	PMID:15456867
Q00987	P35568	MDM2_HUMAN	IRS1_HUMAN	PMID:15456867
Q9UNE7	P29475	CHIP_HUMAN	NOS1_HUMAN	PMID:15466472
O95155	Q99689	UBE4B_HUMAN	FEZ1_HUMAN	PMID:15466860
Q13489	Q13077	BIRC3_HUMAN	TRAF1_HUMAN	PMID:15468071
Q13490	Q13077	BIRC2_HUMAN	TRAF1_HUMAN	PMID:15468071
Q96PU5	P51795	NED4L_HUMAN	CLCN5_HUMAN	PMID:15489223
Q9Y4K3	O43318	TRAF6_HUMAN	M3K7_HUMAN	PMID:15492226
Q9Y4K3	P49116	TRAF6_HUMAN	NR2C2_HUMAN	PMID:15492226
Q96PU5	Q15796	NED4L_HUMAN	SMAD2_HUMAN	PMID:15496141
Q96PU5	P36897	NED4L_HUMAN	TGFR1_HUMAN	PMID:15496141
Q9NS91	Q9NS91	RAD18_HUMAN	RAD18_HUMAN	PMID:15509568
O60260	Q99497	PRKN2_HUMAN	PARK7_HUMAN	PMID:15525661
Q969P5	P15172	FBX32_HUMAN	MYOD1_HUMAN	PMID:15531760
Q5XPI4	P46527	RN123_HUMAN	CDN1B_HUMAN	PMID:15531880
Q96PU5	Q99250	NED4L_HUMAN	SCN2A_HUMAN	PMID:15548568
Q96PU5	Q9NY46	NED4L_HUMAN	SCN3A_HUMAN	PMID:15548568
Q96PU5	Q14524	NED4L_HUMAN	SCN5A_HUMAN	PMID:15548568
Q96PU5	Q9UQD0	NED4L_HUMAN	SCN8A_HUMAN	PMID:15548568
Q96PU5	Q15858	NED4L_HUMAN	SCN9A_HUMAN	PMID:15548568
Q96PU5	Q9Y5Y9	NED4L_HUMAN	SCNAA_HUMAN	PMID:15548568
Q13233	P15408	M3K1_HUMAN	FOSL2_HUMAN	PMID:15558021
Q86TM6	O15354	SYVN1_HUMAN	GPR37_HUMAN	PMID:15572843
Q86TM6	Q96M98	SYVN1_HUMAN	PACRG_HUMAN	PMID:15572843
Q96PU5	O00141	NED4L_HUMAN	SGK1_HUMAN	PMID:15576372
P46934	Q9HC16	NEDD4_HUMAN	ABC3G_HUMAN	PMID:15581898
O75159	P00533	SOCS5_HUMAN	EGFR_HUMAN	PMID:15590694
Q969Q1	P19429	TRI63_HUMAN	TNNI3_HUMAN	PMID:15601779
Q96J02	Q16625	ITCH_HUMAN	OCLN_HUMAN	PMID:15605377
O95155	O95997	UBE4B_HUMAN	PTTG1_HUMAN	PMID:15611659
P46934	Q86Y01	NEDD4_HUMAN	DTX1_HUMAN	PMID:15620649
P46934	P46531	NEDD4_HUMAN	NOTC1_HUMAN	PMID:15620649
O60260	P21860	PRKN2_HUMAN	ERBB3_HUMAN	PMID:15632191
O60260	Q15303	PRKN2_HUMAN	ERBB4_HUMAN	PMID:15632191
Q9H4P4	O60260	RNF41_HUMAN	PRKN2_HUMAN	PMID:15632191
Q9UKT8	Q9NP62	FBXW2_HUMAN	GCM1_HUMAN	PMID:15640526
Q13309	Q12778	SKP2_HUMAN	FOXO1_HUMAN	PMID:15668399
Q96J02	O15350	ITCH_HUMAN	P73_HUMAN	PMID:15678106
P36406	Q9Y4K3	TRI23_HUMAN	TRAF6_HUMAN	PMID:15684077
Q13233	Q86Y01	M3K1_HUMAN	DTX1_HUMAN	PMID:15684388
Q96J02	Q16655	ITCH_HUMAN	MAR1_HUMAN	PMID:15703212
P46934	Q16655	NEDD4_HUMAN	MAR1_HUMAN	PMID:15703212
P22681	P55085	CBL_HUMAN	PAR2_HUMAN	PMID:15708858
P22681	P08648	CBL_HUMAN	ITA5_HUMAN	PMID:15728256
Q9Y297	P98174	FBW1A_HUMAN	FGD1_HUMAN	PMID:15743413
P98170	P55211	XIAP_HUMAN	CASP9_HUMAN	PMID:15749826
Q9Y297	O15534	FBW1A_HUMAN	PER1_HUMAN	PMID:15767683
Q9Y297	O15055	FBW1A_HUMAN	PER2_HUMAN	PMID:15767683
P40337	P48200	VHL_HUMAN	IREB2_HUMAN	PMID:15777842
Q96PM5	Q5T7V8	ZN363_HUMAN	GORAB_HUMAN	PMID:15781263
Q9UNE7	P84022	CHIP_HUMAN	SMAD3_HUMAN	PMID:15781469
Q9UM11	P30304	FZR_HUMAN	MPIP1_HUMAN	PMID:15798217
Q9UHC7	O14746	MKRN1_HUMAN	TERT_HUMAN	PMID:15805468
Q96PU5	P37173	NED4L_HUMAN	TGFR2_HUMAN	PMID:15817471
Q9HCE7	P37173	SMUF1_HUMAN	TGFR2_HUMAN	PMID:15817471
Q9HAU4	Q13485	SMUF2_HUMAN	SMAD4_HUMAN	PMID:15817471
Q9H0M0	P36897	WWP1_HUMAN	TGFR1_HUMAN	PMID:15817471
Q9H0M0	P37173	WWP1_HUMAN	TGFR2_HUMAN	PMID:15817471
Q9UPN9	Q13485	TRI33_HUMAN	SMAD4_HUMAN	PMID:15820681
Q96AX9	P47989	MIB2_HUMAN	XDH_HUMAN	PMID:15824097
P22681	Q02556	CBL_HUMAN	IRF8_HUMAN	PMID:15837792
O94972	O94972	TRI37_HUMAN	TRI37_HUMAN	PMID:15885686
O43791	P35226	SPOP_HUMAN	BMI1_HUMAN	PMID:15897469
O43791	O75367	SPOP_HUMAN	H2AY_HUMAN	PMID:15897469
Q9Y575	P20333	ASB3_HUMAN	TNR1B_HUMAN	PMID:15899873
Q9UM11	P26358	FZR_HUMAN	DNMT1_HUMAN	PMID:15899874
Q09472	Q01094	EP300_HUMAN	E2F1_HUMAN	PMID:15917652
Q6VVB1	O95278	NHLC1_HUMAN	EPM2A_HUMAN	PMID:15930137
Q13309	P55895	SKP2_HUMAN	RAG2_HUMAN	PMID:15949444
Q9Y6I7	Q92813	WSB1_HUMAN	IOD2_HUMAN	PMID:15965468
O00308	Q9P2A4	WWP2_HUMAN	ABI3_HUMAN	PMID:15998807
P22681	P31785	CBL_HUMAN	IL2RG_HUMAN	PMID:16004964
Q9UNE7	Q99683	CHIP_HUMAN	M3K5_HUMAN	PMID:16038411
Q9UM11	Q9NQW6	FZR_HUMAN	ANLN_HUMAN	PMID:16040610
Q969H0	P36956	FBXW7_HUMAN	SRBP1_HUMAN	PMID:16054087
Q969H0	Q12772	FBXW7_HUMAN	SRBP2_HUMAN	PMID:16054087
Q96J02	Q16630	ITCH_HUMAN	CPSF6_HUMAN	PMID:16055720
Q96J02	P17844	ITCH_HUMAN	DDX5_HUMAN	PMID:16055720
Q7Z6J0	O14964	SH3R1_HUMAN	HGS_HUMAN	PMID:16084064
Q9UM11	P23919	FZR_HUMAN	KTHY_HUMAN	PMID:16103219
O60260	P08247	PRKN2_HUMAN	SYPH_HUMAN	PMID:16135753
O60260	Q13155	PRKN2_HUMAN	AIMP2_HUMAN	PMID:16135753
O43255	O75376	SIAH2_HUMAN	NCOR1_HUMAN	PMID:16141343
Q14258	P03372	TRI25_HUMAN	ESR1_HUMAN	PMID:16144914
Q9UKV5	P04035	AMFR2_HUMAN	HMDH_HUMAN	PMID:16168377
Q9UKV5	O15503	AMFR2_HUMAN	INSI1_HUMAN	PMID:16168377
Q9P253	Q9NYY3	VPS18_HUMAN	PLK2_HUMAN	PMID:16203730
Q9UM11	Q96GD4	FZR_HUMAN	AURKB_HUMAN	PMID:16204042
Q9Y252	P53667	RNF6_HUMAN	LIMK1_HUMAN	PMID:16204183
Q00987	Q9H2X6	MDM2_HUMAN	HIPK2_HUMAN	PMID:16212962
Q9H0M0	Q13887	WWP1_HUMAN	KLF5_HUMAN	PMID:16223724
Q9H2C0	P46821	GAN_HUMAN	MAP1B_HUMAN	PMID:16227972
Q9Y4K3	Q13352	TRAF6_HUMAN	CENPR_HUMAN	PMID:16252010
Q9Y4K3	P08138	TRAF6_HUMAN	TNR16_HUMAN	PMID:16252010
Q86WB0	P14635	NIPA_HUMAN	CCNB1_HUMAN	PMID:16258267
Q7Z6Z7	P01106	HUWE1_HUMAN	MYC_HUMAN	PMID:16269333
Q9BYM8	P48200	HOIL1_HUMAN	IREB2_HUMAN	PMID:16275334
Q9UNE7	O60762	CHIP_HUMAN	DPM1_HUMAN	PMID:16280320
Q13309	P28562	SKP2_HUMAN	DUS1_HUMAN	PMID:16286470
Q9UM11	Q9ULW0	FZR_HUMAN	TPX2_HUMAN	PMID:16287863
Q9HCE7	O43541	SMUF1_HUMAN	SMAD6_HUMAN	PMID:16299379
Q9H2C0	Q99426	GAN_HUMAN	TBCB_HUMAN	PMID:16303566
Q5VTR2	P62807	BRE1A_HUMAN	H2B1C_HUMAN	PMID:16307923
Q5VTR2	Q96A08	BRE1A_HUMAN	H2B1A_HUMAN	PMID:16307923
O75150	Q96A08	BRE1B_HUMAN	H2B1A_HUMAN	PMID:16307923
Q9H6Y7	Q96BI1	RN167_HUMAN	S22AI_HUMAN	PMID:16314844
O60260	P49792	PRKN2_HUMAN	RBP2_HUMAN	PMID:16332688
Q00987	Q13469	MDM2_HUMAN	NFAC2_HUMAN	PMID:16338656
Q00987	O94916	MDM2_HUMAN	NFAT5_HUMAN	PMID:16338656
P35226	P04908	BMI1_HUMAN	H2A1B_HUMAN	PMID:16359901
P35226	Q93077	BMI1_HUMAN	H2A1C_HUMAN	PMID:16359901
P35226	P20671	BMI1_HUMAN	H2A1D_HUMAN	PMID:16359901
P35226	Q96KK5	BMI1_HUMAN	H2A1H_HUMAN	PMID:16359901
P35226	Q99878	BMI1_HUMAN	H2A1J_HUMAN	PMID:16359901
P35226	Q6FI13	BMI1_HUMAN	H2A2A_HUMAN	PMID:16359901
P35226	Q8IUE6	BMI1_HUMAN	H2A2B_HUMAN	PMID:16359901
P35226	Q16777	BMI1_HUMAN	H2A2C_HUMAN	PMID:16359901
P35226	Q7L7L0	BMI1_HUMAN	H2A3_HUMAN	PMID:16359901
Q06587	P0C0S8	RING1_HUMAN	H2A1_HUMAN	PMID:16359901
Q9HAU4	Q9HCE7	SMUF2_HUMAN	SMUF1_HUMAN	PMID:16373342
P19474	Q9H211	RO52_HUMAN	CDT1_HUMAN	PMID:16407252
P22681	Q14155	CBL_HUMAN	ARHG7_HUMAN	PMID:16407834
P22681	P19174	CBL_HUMAN	PLCG1_HUMAN	PMID:16467851
Q9HCE7	P63000	SMUF1_HUMAN	RAC1_HUMAN	PMID:16472676
P19474	P19474	RO52_HUMAN	RO52_HUMAN	PMID:16472766
P19474	Q13107	RO52_HUMAN	UBP4_HUMAN	PMID:16472766
Q05086	Q12959	UBE3A_HUMAN	DLG1_HUMAN	PMID:16482544
Q9Y3I1	Q13490	FBX7_HUMAN	BIRC2_HUMAN	PMID:16510124
Q969H0	Q13490	FBXW7_HUMAN	BIRC2_HUMAN	PMID:16510124
Q9NV58	P41180	RN19A_HUMAN	CASR_HUMAN	PMID:16513638
Q8NEG5	Q8NEG5	ZSWM2_HUMAN	ZSWM2_HUMAN	PMID:16522193
O43791	Q9UER7	SPOP_HUMAN	DAXX_HUMAN	PMID:16524876
Q92466	Q01831	DDB2_HUMAN	XPC_HUMAN	PMID:16527807
Q9Y297	P17181	FBW1A_HUMAN	INAR1_HUMAN	PMID:16551269
Q13309	Q99607	SKP2_HUMAN	ELF4_HUMAN	PMID:16581786
O95071	Q9BPZ3	UBR5_HUMAN	PAIP2_HUMAN	PMID:16601676
Q86TM6	P10909	SYVN1_HUMAN	CLUS_HUMAN	PMID:16611981
Q9HCI7	P62807	MSL2_HUMAN	H2B1C_HUMAN	PMID:16627869
Q12834	P51955	CDC20_HUMAN	NEK2_HUMAN	PMID:16648845
Q9Y297	P10070	FBW1A_HUMAN	GLI2_HUMAN	PMID:16651270
O60260	Q96AE4	PRKN2_HUMAN	FUBP1_HUMAN	PMID:16672220
Q96PU5	P04629	NED4L_HUMAN	NTRK1_HUMAN	PMID:16701206
Q96PU5	Q16620	NED4L_HUMAN	NTRK2_HUMAN	PMID:16701206
Q99496	P0C0S8	RING2_HUMAN	H2A1_HUMAN	PMID:16702407
Q6ZMZ0	Q9NWZ5	RN19B_HUMAN	UCKL1_HUMAN	PMID:16709802
P35226	Q99496	BMI1_HUMAN	RING2_HUMAN	PMID:16710298
Q8WVD3	Q9UJU2	RN138_HUMAN	LEF1_HUMAN	PMID:16714285
Q8WVD3	Q9NQB0	RN138_HUMAN	TF7L2_HUMAN	PMID:16714285
Q8WVD3	Q8WVD3	RN138_HUMAN	RN138_HUMAN	PMID:16714285
Q96CA5	Q9NR28	BIRC7_HUMAN	DBLOH_HUMAN	PMID:16729033
Q13216	Q03468	ERCC8_HUMAN	ERCC6_HUMAN	PMID:16751180
P35226	Q96QV6	BMI1_HUMAN	H2A1A_HUMAN	PMID:16751658
Q9Y297	P02751	FBW1A_HUMAN	FINC_HUMAN	PMID:16757476
Q13489	O95999	BIRC3_HUMAN	BCL10_HUMAN	PMID:16775419
Q13489	Q9UDY8	BIRC3_HUMAN	MALT1_HUMAN	PMID:16775419
P22681	P10721	CBL_HUMAN	KIT_HUMAN	PMID:16780420
Q7L5Y6	Q13085	DET1_HUMAN	ACACA_HUMAN	PMID:16794074
Q7L5Y6	O00763	DET1_HUMAN	ACACB_HUMAN	PMID:16794074
Q7Z6M2	P67809	FBX33_HUMAN	YBOX1_HUMAN	PMID:16797541
Q9UNE7	Q9UPR3	CHIP_HUMAN	SMG5_HUMAN	PMID:16809764
Q9UM11	P41134	FZR_HUMAN	ID1_HUMAN	PMID:16810178
Q9UM11	Q02363	FZR_HUMAN	ID2_HUMAN	PMID:16810178
Q13049	Q8N2W9	TRI32_HUMAN	PIAS4_HUMAN	PMID:16816390
P38398	Q99708	BRCA1_HUMAN	COM1_HUMAN	PMID:16818604
Q9UNE7	P54253	CHIP_HUMAN	ATX1_HUMAN	PMID:16831871
Q86TM6	O00141	SYVN1_HUMAN	SGK1_HUMAN	PMID:16847254
Q12834	O60566	CDC20_HUMAN	BUB1B_HUMAN	PMID:16856867
Q9NZJ0	Q9H211	DTL_HUMAN	CDT1_HUMAN	PMID:16861906
Q96J02	Q9H3D4	ITCH_HUMAN	P63_HUMAN	PMID:16861923
Q969H0	O14965	FBXW7_HUMAN	AURKA_HUMAN	PMID:16863506
Q9NX47	O00429	MARH5_HUMAN	DNM1L_HUMAN	PMID:16874301
Q9NX47	Q9Y3D6	MARH5_HUMAN	FIS1_HUMAN	PMID:16874301
Q9NX47	Q9NX47	MARH5_HUMAN	MARH5_HUMAN	PMID:16874301
Q05086	Q9HD26	UBE3A_HUMAN	GOPC_HUMAN	PMID:16878151
Q96FA3	P51617	PELI1_HUMAN	IRAK1_HUMAN	PMID:16884718
Q9Y297	Q9HAW4	FBW1A_HUMAN	CLSPN_HUMAN	PMID:16885021
Q96PU5	Q01959	NED4L_HUMAN	SC6A3_HUMAN	PMID:16885233
Q9UNE7	O00141	CHIP_HUMAN	SGK1_HUMAN	PMID:16895519
Q96PU5	Q9H3D4	NED4L_HUMAN	P63_HUMAN	PMID:16908849
Q9H0M0	P04637	WWP1_HUMAN	P53_HUMAN	PMID:16924229
Q9UNE7	Q12852	CHIP_HUMAN	M3K12_HUMAN	PMID:16931512
Q9UNE7	Q92731	CHIP_HUMAN	ESR2_HUMAN	PMID:16940184
Q13309	P50616	SKP2_HUMAN	TOB1_HUMAN	PMID:16951159
Q05086	Q9Y6Q9	UBE3A_HUMAN	NCOA3_HUMAN	PMID:16951183
O43255	Q9H6Z9	SIAH2_HUMAN	EGLN3_HUMAN	PMID:16958618
Q9NWF9	Q13546	RN216_HUMAN	RIPK1_HUMAN	PMID:16968706
Q9UKV5	P01009	AMFR2_HUMAN	A1AT_HUMAN	PMID:16979136
Q00987	P12830	MDM2_HUMAN	CADH1_HUMAN	PMID:16980628
Q9P253	Q9NZ52	VPS18_HUMAN	GGA3_HUMAN	PMID:16996030
Q96PU5	Q96QD8	NED4L_HUMAN	S38A2_HUMAN	PMID:17003038
Q00987	P25098	MDM2_HUMAN	ARBK1_HUMAN	PMID:17006543
P46934	P42566	NEDD4_HUMAN	EPS15_HUMAN	PMID:17013377
Q12834	Q01196	CDC20_HUMAN	RUNX1_HUMAN	PMID:17015473
Q9UM11	Q01196	FZR_HUMAN	RUNX1_HUMAN	PMID:17015473
Q86TM6	P10636	SYVN1_HUMAN	TAU_HUMAN	PMID:17044033
Q14145	Q96HS1	KEAP1_HUMAN	PGAM5_HUMAN	PMID:17046835
Q8IUQ4	Q96KS0	SIAH1_HUMAN	EGLN2_HUMAN	PMID:17047048
Q8IUQ4	Q9H6Z9	SIAH1_HUMAN	EGLN3_HUMAN	PMID:17047048
Q8IUQ4	Q16665	SIAH1_HUMAN	HIF1A_HUMAN	PMID:17047048
Q6TDP4	Q13002	KLH17_HUMAN	GRIK2_HUMAN	PMID:17062563
Q96EP0	P17252	RNF31_HUMAN	KPCA_HUMAN	PMID:17069764
Q96EP0	P05771	RNF31_HUMAN	KPCB_HUMAN	PMID:17069764
Q99496	Q8N488	RING2_HUMAN	RYBP_HUMAN	PMID:17070805
Q9UKT5	P24385	FBX4_HUMAN	CCND1_HUMAN	PMID:17081987
Q13233	P05412	M3K1_HUMAN	JUN_HUMAN	PMID:17101801
Q66K89	P04637	E4F1_HUMAN	P53_HUMAN	PMID:17110336
Q96J02	Q9UBN4	ITCH_HUMAN	TRPC4_HUMAN	PMID:17110928
Q96J02	Q9HBA0	ITCH_HUMAN	TRPV4_HUMAN	PMID:17110928
Q8TEB7	P52565	RN128_HUMAN	GDIR1_HUMAN	PMID:17114425
Q8TEB7	P52566	RN128_HUMAN	GDIR2_HUMAN	PMID:17114425
P46934	O75113	NEDD4_HUMAN	N4BP1_HUMAN	PMID:17114934
P46934	Q9NZ52	NEDD4_HUMAN	GGA3_HUMAN	PMID:17116753
P46934	Q13571	NEDD4_HUMAN	LAPM5_HUMAN	PMID:17116753
Q05086	P78352	UBE3A_HUMAN	DLG4_HUMAN	PMID:17121805
Q8WZ73	P04637	RFFL_HUMAN	P53_HUMAN	PMID:17121812
Q969K3	P04637	RNF34_HUMAN	P53_HUMAN	PMID:17121812
Q149N8	P12004	SHPRH_HUMAN	PCNA_HUMAN	PMID:17130289
Q05086	Q8IXH7	UBE3A_HUMAN	NELFD_HUMAN	PMID:17131388
P40337	Q9NWT6	VHL_HUMAN	HIF1N_HUMAN	PMID:17132228
Q9Y4K3	Q9Y4K3	TRAF6_HUMAN	TRAF6_HUMAN	PMID:17135271
O14543	Q9Y286	SOCS3_HUMAN	SIGL7_HUMAN	PMID:17138568
Q86TM6	P42858	SYVN1_HUMAN	HD_HUMAN	PMID:17141218
Q86TM6	Q8WZ42	SYVN1_HUMAN	TITIN_HUMAN	PMID:17141218
Q00987	O15145	MDM2_HUMAN	ARPC3_HUMAN	PMID:17142834
Q00987	O60936	MDM2_HUMAN	NOL3_HUMAN	PMID:17142834
Q96DX5	P12277	ASB9_HUMAN	KCRB_HUMAN	PMID:17148442
Q9UM11	O43683	FZR_HUMAN	BUB1_HUMAN	PMID:17158872
Q05086	P26045	UBE3A_HUMAN	PTN3_HUMAN	PMID:17166906
Q00987	Q8N9B5	MDM2_HUMAN	JMY_HUMAN	PMID:17170761
Q86YJ5	P05362	MARH9_HUMAN	ICAM1_HUMAN	PMID:17174307
Q86YJ5	P01730	MARH9_HUMAN	CD4_HUMAN	PMID:17174307
Q9UNE7	P10911	CHIP_HUMAN	MCF2_HUMAN	PMID:17178836
Q8IUQ4	Q9NWT6	SIAH1_HUMAN	HIF1N_HUMAN	PMID:17188242
Q9UNE7	P35869	CHIP_HUMAN	AHR_HUMAN	PMID:17209571
P46934	P60484	NEDD4_HUMAN	PTEN_HUMAN	PMID:17218260
Q13490	Q99683	BIRC2_HUMAN	M3K5_HUMAN	PMID:17220297
O60291	Q99816	MGRN1_HUMAN	TS101_HUMAN	PMID:17229889
Q9UNE7	Q9UNE7	CHIP_HUMAN	CHIP_HUMAN	PMID:17241447
P63244	Q16665	RACK1_HUMAN	HIF1A_HUMAN	PMID:17244529
P22681	Q8TBZ2	CBL_HUMAN	MYBPP_HUMAN	PMID:17255943
Q969H0	P46531	FBXW7_HUMAN	NOTC1_HUMAN	PMID:17274947
P38398	P52434	BRCA1_HUMAN	RPAB3_HUMAN	PMID:17283126
Q9UKT8	P24864	FBXW2_HUMAN	CCNE1_HUMAN	PMID:17298674
Q9UKT8	O96020	FBXW2_HUMAN	CCNE2_HUMAN	PMID:17298674
Q969Q1	Q14324	TRI63_HUMAN	MYPC2_HUMAN	PMID:17314137
O60260	Q9Y6K9	PRKN2_HUMAN	NEMO_HUMAN	PMID:17314283
O60858	P04234	TRI13_HUMAN	CD3D_HUMAN	PMID:17314412
Q9HAU4	P61224	SMUF2_HUMAN	RAP1B_HUMAN	PMID:17318188
Q9UNE7	P53355	CHIP_HUMAN	DAPK1_HUMAN	PMID:17324930
Q9UM11	Q8WWK9	FZR_HUMAN	CKAP2_HUMAN	PMID:17339342
Q8N2W9	P25490	PIAS4_HUMAN	TYY1_HUMAN	PMID:17353273
O60260	Q14190	PRKN2_HUMAN	SIM2_HUMAN	PMID:17360614
P38398	P03372	BRCA1_HUMAN	ESR1_HUMAN	PMID:17392432
Q14258	O95786	TRI25_HUMAN	DDX58_HUMAN	PMID:17392790
Q7Z6J0	Q9UBP5	SH3R1_HUMAN	HEY2_HUMAN	PMID:17420289
Q96EP1	Q96EP1	CHFR_HUMAN	CHFR_HUMAN	PMID:17442268
Q9BYM8	Q9NYJ8	HOIL1_HUMAN	TAB2_HUMAN	PMID:17449468
Q9BYM8	Q8N5C8	HOIL1_HUMAN	TAB3_HUMAN	PMID:17449468
P22681	P08581	CBL_HUMAN	MET_HUMAN	PMID:17449471
Q86TM6	Q96AJ1	SYVN1_HUMAN	CLUA1_HUMAN	PMID:17451556
Q8N2W9	P14921	PIAS4_HUMAN	ETS1_HUMAN	PMID:17456046
Q96EQ8	O95786	RN125_HUMAN	DDX58_HUMAN	PMID:17460044
Q96EQ8	Q9BYX4	RN125_HUMAN	IFIH1_HUMAN	PMID:17460044
Q9Y4L5	Q9Y4L5	RN115_HUMAN	RN115_HUMAN	PMID:17462600
Q96JY6	Q04206	PDLI2_HUMAN	TF65_HUMAN	PMID:17468759
Q96PU5	P51168	NED4L_HUMAN	SCNNB_HUMAN	PMID:17502380
Q6ZNA4	P12755	RN111_HUMAN	SKI_HUMAN	PMID:17510063
Q6ZNA4	P12757	RN111_HUMAN	SKIL_HUMAN	PMID:17510063
O60260	P53667	PRKN2_HUMAN	LIMK1_HUMAN	PMID:17512523
Q9UKA1	Q14203	FBXL5_HUMAN	DCTN1_HUMAN	PMID:17532294
O43255	O75925	SIAH2_HUMAN	PIAS1_HUMAN	PMID:17533377
Q9P2J3	Q96GD4	KLHL9_HUMAN	AURKB_HUMAN	PMID:17543862
Q9UPQ7	O15146	PZRN3_HUMAN	MUSK_HUMAN	PMID:17576800
P19474	Q02556	RO52_HUMAN	IRF8_HUMAN	PMID:17579016
Q7Z6Z7	Q7Z6Z7	HUWE1_HUMAN	HUWE1_HUMAN	PMID:17580310
Q7Z6Z7	P04637	HUWE1_HUMAN	P53_HUMAN	PMID:17580310
Q96J02	Q96J02	ITCH_HUMAN	ITCH_HUMAN	PMID:17592138
Q9UM11	P13349	FZR_HUMAN	MYF5_HUMAN	PMID:17601983
A6NNE9	P01730	MARHB_HUMAN	CD4_HUMAN	PMID:17604280
P98170	O15392	XIAP_HUMAN	BIRC5_HUMAN	PMID:17613533
Q9UM11	Q9BXS6	FZR_HUMAN	NUSAP_HUMAN	PMID:17618083
P22681	P04085	CBL_HUMAN	PDGFA_HUMAN	PMID:17620338
P35226	P0C0S8	BMI1_HUMAN	H2A1_HUMAN	PMID:17620408
Q9UM11	P55290	FZR_HUMAN	CAD13_HUMAN	PMID:17631504
Q9Y297	Q13563	FBW1A_HUMAN	PKD2_HUMAN	PMID:17636028
P35226	P0C0S5	BMI1_HUMAN	H2AZ_HUMAN	PMID:17636032
Q99496	P0C0S5	RING2_HUMAN	H2AZ_HUMAN	PMID:17636032
O95376	Q99684	ARI2_HUMAN	GFI1_HUMAN	PMID:17646546
P51617	Q96FA3	IRAK1_HUMAN	PELI1_HUMAN	PMID:17675297
Q9NWZ3	Q96FA3	IRAK4_HUMAN	PELI1_HUMAN	PMID:17675297
Q12834	P38936	CDC20_HUMAN	CDN1A_HUMAN	PMID:17679094
Q9UM11	Q6UVJ0	FZR_HUMAN	SAS6_HUMAN	PMID:17681132
Q9BYM8	O14867	HOIL1_HUMAN	BACH1_HUMAN	PMID:17682061
Q8IYU2	P24385	HACE1_HUMAN	CCND1_HUMAN	PMID:17694067
Q9UM11	P53350	FZR_HUMAN	PLK1_HUMAN	PMID:17700535
Q96PM5	O14579	ZN363_HUMAN	COPE_HUMAN	PMID:17721809
Q96PM5	P04637	ZN363_HUMAN	P53_HUMAN	PMID:17721809
Q7L5Y6	Q53ET0	DET1_HUMAN	CRTC2_HUMAN	PMID:17805301
Q86TM6	P04637	SYVN1_HUMAN	P53_HUMAN	PMID:17828301
Q8WV44	P05771	TRI41_HUMAN	KPCB_HUMAN	PMID:17893151
Q8WV44	Q02156	TRI41_HUMAN	KPCE_HUMAN	PMID:17893151
O14508	O15524	SOCS2_HUMAN	SOCS1_HUMAN	PMID:17898043
O15524	P07948	SOCS1_HUMAN	LYN_HUMAN	PMID:17905674
Q05086	P06400	UBE3A_HUMAN	RB_HUMAN	PMID:17907805
Q12834	Q03164	CDC20_HUMAN	MLL1_HUMAN	PMID:17908926
Q13309	Q03164	SKP2_HUMAN	MLL1_HUMAN	PMID:17908926
Q6VVB1	P35573	NHLC1_HUMAN	GDE_HUMAN	PMID:17908927
Q8TBB1	P12931	LNX1_HUMAN	SRC_HUMAN	PMID:17936276
P22681	P11362	CBL_HUMAN	FGFR1_HUMAN	PMID:17944804
Q9Y4K3	O43353	TRAF6_HUMAN	RIPK2_HUMAN	PMID:17947236
Q9UNE7	P17542	CHIP_HUMAN	TAL1_HUMAN	PMID:17962192
Q13309	P17542	SKP2_HUMAN	TAL1_HUMAN	PMID:17962192
Q9H0M0	Q13950	WWP1_HUMAN	RUNX2_HUMAN	PMID:17966382
Q7L5Y6	P04637	DET1_HUMAN	P53_HUMAN	PMID:17968316
O43255	Q9Y6H5	SIAH2_HUMAN	SNCAP_HUMAN	PMID:17982729
Q9Y297	Q9BZB8	FBW1A_HUMAN	CPEB1_HUMAN	PMID:17986610
Q13049	Q9Y6X2	TRI32_HUMAN	PIAS3_HUMAN	PMID:17987106
Q13049	Q13049	TRI32_HUMAN	TRI32_HUMAN	PMID:17987106
O76064	P0C0S8	RNF8_HUMAN	H2A1_HUMAN	PMID:18001824
O76064	P16104	RNF8_HUMAN	H2AX_HUMAN	PMID:18001824
O76064	Q96QV6	RNF8_HUMAN	H2A1A_HUMAN	PMID:18001824
Q96PM5	P46527	ZN363_HUMAN	CDN1B_HUMAN	PMID:18006823
Q13490	Q99558	BIRC2_HUMAN	M3K14_HUMAN	PMID:18022362
Q13489	Q99558	BIRC3_HUMAN	M3K14_HUMAN	PMID:18022362
Q6VVB1	Q9UQK1	NHLC1_HUMAN	PPR3C_HUMAN	PMID:18029386
Q99618	P30291	CDCA3_HUMAN	WEE1_HUMAN	PMID:18032919
P22681	P54762	CBL_HUMAN	EPHB1_HUMAN	PMID:18034775
Q9UKV5	P27701	AMFR2_HUMAN	CD82_HUMAN	PMID:18037895
Q13309	Q9NS23	SKP2_HUMAN	RASF1_HUMAN	PMID:18071316
Q9P2N7	P14635	KLH13_HUMAN	CCNB1_HUMAN	PMID:18075312
Q9P2J3	P14635	KLHL9_HUMAN	CCNB1_HUMAN	PMID:18075312
Q9NS56	Q99801	TOPRS_HUMAN	NKX31_HUMAN	PMID:18077445
Q13490	Q05195	BIRC2_HUMAN	MAD1_HUMAN	PMID:18082613
Q13490	Q9Y6D9	BIRC2_HUMAN	MD1L1_HUMAN	PMID:18082613
O15151	P38936	MDM4_HUMAN	CDN1A_HUMAN	PMID:18086887
Q9Y6I7	Q9H2X6	WSB1_HUMAN	HIPK2_HUMAN	PMID:18093972
Q5TC82	Q9Y6W8	RC3H1_HUMAN	ICOS_HUMAN	PMID:18172933
Q5T447	Q9H2D6	HECD3_HUMAN	TARA_HUMAN	PMID:18194665
O60260	P68363	PRKN2_HUMAN	TBA1B_HUMAN	PMID:18195004
P22681	O43521	CBL_HUMAN	B2L11_HUMAN	PMID:18198176
Q8IUQ4	P49757	SIAH1_HUMAN	NUMB_HUMAN	PMID:18213731
Q9UKV5	P13569	AMFR2_HUMAN	CFTR_HUMAN	PMID:18216283
Q86TM6	Q9UKV5	SYVN1_HUMAN	AMFR2_HUMAN	PMID:18216283
Q969Q1	P06732	TRI63_HUMAN	KCRM_HUMAN	PMID:18222470
Q969P5	Q9Y6J0	FBX32_HUMAN	CABIN_HUMAN	PMID:18235241
O60260	O60883	PRKN2_HUMAN	ETBR2_HUMAN	PMID:18241051
Q9NS91	P35250	RAD18_HUMAN	RFC2_HUMAN	PMID:18245774
Q96F44	Q96QS3	TRI11_HUMAN	ARX_HUMAN	PMID:18248090
Q96F44	P42858	TRI11_HUMAN	HD_HUMAN	PMID:18248090
Q8IUQ4	Q96RU7	SIAH1_HUMAN	TRIB3_HUMAN	PMID:18276110
P62877	P23443	RBX1_HUMAN	KS6B1_HUMAN	PMID:18279656
P46934	P08069	NEDD4_HUMAN	IGF1R_HUMAN	PMID:18286479
Q9UNE7	P31749	CHIP_HUMAN	AKT1_HUMAN	PMID:18292230
Q05086	P49815	UBE3A_HUMAN	TSC2_HUMAN	PMID:18298802
Q8N6D2	P27449	RN182_HUMAN	VATL_HUMAN	PMID:18298843
Q9BYM8	Q9BYM8	HOIL1_HUMAN	HOIL1_HUMAN	PMID:18303026
Q8TCQ1	P04229	MARH1_HUMAN	2B11_HUMAN	PMID:18305173
Q8TCQ1	P01912	MARH1_HUMAN	2B13_HUMAN	PMID:18305173
Q8TCQ1	P13760	MARH1_HUMAN	2B14_HUMAN	PMID:18305173
Q8TCQ1	P13761	MARH1_HUMAN	2B17_HUMAN	PMID:18305173
Q8TCQ1	Q30134	MARH1_HUMAN	2B18_HUMAN	PMID:18305173
Q8TCQ1	Q9TQE0	MARH1_HUMAN	2B19_HUMAN	PMID:18305173
Q8TCQ1	Q30167	MARH1_HUMAN	2B1A_HUMAN	PMID:18305173
Q8TCQ1	P20039	MARH1_HUMAN	2B1B_HUMAN	PMID:18305173
Q8TCQ1	Q95IE3	MARH1_HUMAN	2B1C_HUMAN	PMID:18305173
Q8TCQ1	Q5Y7A7	MARH1_HUMAN	2B1D_HUMAN	PMID:18305173
Q8TCQ1	Q9GIY3	MARH1_HUMAN	2B1E_HUMAN	PMID:18305173
Q8TCQ1	P01911	MARH1_HUMAN	2B1F_HUMAN	PMID:18305173
Q8TCQ1	Q29974	MARH1_HUMAN	2B1G_HUMAN	PMID:18305173
Q8TCQ1	P79483	MARH1_HUMAN	DRB3_HUMAN	PMID:18305173
Q8TCQ1	Q30154	MARH1_HUMAN	DRB5_HUMAN	PMID:18305173
Q5T0T0	P04229	MARH8_HUMAN	2B11_HUMAN	PMID:18305173
Q5T0T0	P01912	MARH8_HUMAN	2B13_HUMAN	PMID:18305173
Q5T0T0	P13760	MARH8_HUMAN	2B14_HUMAN	PMID:18305173
Q5T0T0	P13761	MARH8_HUMAN	2B17_HUMAN	PMID:18305173
Q5T0T0	Q30134	MARH8_HUMAN	2B18_HUMAN	PMID:18305173
Q5T0T0	Q9TQE0	MARH8_HUMAN	2B19_HUMAN	PMID:18305173
Q5T0T0	Q30167	MARH8_HUMAN	2B1A_HUMAN	PMID:18305173
Q5T0T0	P20039	MARH8_HUMAN	2B1B_HUMAN	PMID:18305173
Q5T0T0	Q95IE3	MARH8_HUMAN	2B1C_HUMAN	PMID:18305173
Q5T0T0	Q5Y7A7	MARH8_HUMAN	2B1D_HUMAN	PMID:18305173
Q5T0T0	Q9GIY3	MARH8_HUMAN	2B1E_HUMAN	PMID:18305173
Q5T0T0	P01911	MARH8_HUMAN	2B1F_HUMAN	PMID:18305173
Q5T0T0	Q29974	MARH8_HUMAN	2B1G_HUMAN	PMID:18305173
Q5T0T0	P79483	MARH8_HUMAN	DRB3_HUMAN	PMID:18305173
Q5T0T0	Q30154	MARH8_HUMAN	DRB5_HUMAN	PMID:18305173
P19474	Q9C035	RO52_HUMAN	TRIM5_HUMAN	PMID:18312418
Q9C035	Q9C035	TRIM5_HUMAN	TRIM5_HUMAN	PMID:18312418
Q68DV7	Q9ULX6	RNF43_HUMAN	AKP8L_HUMAN	PMID:18313049
Q68DV7	Q68DV7	RNF43_HUMAN	RNF43_HUMAN	PMID:18313049
Q96PU5	Q99816	NED4L_HUMAN	TS101_HUMAN	PMID:18321968
O43255	Q92667	SIAH2_HUMAN	AKAP1_HUMAN	PMID:18323779
Q9Y4B6	P35240	VPRBP_HUMAN	MERL_HUMAN	PMID:18332868
Q96J02	Q15303	ITCH_HUMAN	ERBB4_HUMAN	PMID:18334649
Q96EP1	O14965	CHFR_HUMAN	AURKA_HUMAN	PMID:18335050
Q96PM5	Q13547	ZN363_HUMAN	HDAC1_HUMAN	PMID:18344599
Q96PM5	Q9Y5M8	ZN363_HUMAN	SRPRB_HUMAN	PMID:18344599
Q7Z6M2	O00303	FBX33_HUMAN	EIF3F_HUMAN	PMID:18354498
Q86T96	O95409	RN180_HUMAN	ZIC2_HUMAN	PMID:18363970
Q86TM6	O75460	SYVN1_HUMAN	ERN1_HUMAN	PMID:18369366
Q9Y297	P42224	FBW1A_HUMAN	STAT1_HUMAN	PMID:18378670
Q9Y297	Q6PGQ7	FBW1A_HUMAN	BORA_HUMAN	PMID:18378770
Q9UNE7	Q13043	CHIP_HUMAN	STK4_HUMAN	PMID:18381433
Q969U6	P49815	FBXW5_HUMAN	TSC2_HUMAN	PMID:18381890
Q9NX47	P33076	MARH5_HUMAN	C2TA_HUMAN	PMID:18389477
P78317	P29590	RNF4_HUMAN	PML_HUMAN	PMID:18408733
Q9H992	Q9H992	MARH7_HUMAN	MARH7_HUMAN	PMID:18410486
O43791	P03372	SPOP_HUMAN	ESR1_HUMAN	PMID:18414007
Q9NSE2	O43521	CISH_HUMAN	B2L11_HUMAN	PMID:18420585
Q9UNE7	P37840	CHIP_HUMAN	SYUA_HUMAN	PMID:18436529
P22681	P22455	CBL_HUMAN	FGFR4_HUMAN	PMID:18480409
P22681	P22607	CBL_HUMAN	FGFR3_HUMAN	PMID:18485666
Q96PU5	Q96PU5	NED4L_HUMAN	NED4L_HUMAN	PMID:18498246
P22681	P40189	CBL_HUMAN	IL6RB_HUMAN	PMID:18519587
Q9UII4	P22392	HERC5_HUMAN	NDKB_HUMAN	PMID:18535780
Q8IUQ4	Q9H2X6	SIAH1_HUMAN	HIPK2_HUMAN	PMID:18536714
Q8N3Y1	P35568	FBXW8_HUMAN	IRS1_HUMAN	PMID:18539111
P46934	P43005	NEDD4_HUMAN	EAA3_HUMAN	PMID:18539596
Q9H4P4	Q6NUN9	RNF41_HUMAN	ZN746_HUMAN	PMID:18541373
Q9UNE7	Q13950	CHIP_HUMAN	RUNX2_HUMAN	PMID:18541707
P46934	P07550	NEDD4_HUMAN	ADRB2_HUMAN	PMID:18544533
Q13490	Q13546	BIRC2_HUMAN	RIPK1_HUMAN	PMID:18570872
Q13489	Q13601	BIRC3_HUMAN	KRR1_HUMAN	PMID:18570872
Q13489	Q13546	BIRC3_HUMAN	RIPK1_HUMAN	PMID:18570872
Q9UM11	Q08050	FZR_HUMAN	FOXM1_HUMAN	PMID:18573889
Q9Y297	P53805	FBW1A_HUMAN	RCAN1_HUMAN	PMID:18575781
Q96PU5	Q9BSA4	NED4L_HUMAN	TTYH2_HUMAN	PMID:18577513
Q92466	P0C0S8	DDB2_HUMAN	H2A1_HUMAN	PMID:18593899
Q92466	Q96QV6	DDB2_HUMAN	H2A1A_HUMAN	PMID:18593899
Q7Z6Z7	Q99741	HUWE1_HUMAN	CDC6_HUMAN	PMID:18617514
Q14669	Q13564	TRIPC_HUMAN	ULA1_HUMAN	PMID:18627766
Q05086	P29590	UBE3A_HUMAN	PML_HUMAN	PMID:18627766
Q96F44	P26367	TRI11_HUMAN	PAX6_HUMAN	PMID:18628401
Q13049	Q9NYB9	TRI32_HUMAN	ABI2_HUMAN	PMID:18632609
P19474	Q14653	RO52_HUMAN	IRF3_HUMAN	PMID:18641315
Q12933	Q13546	TRAF2_HUMAN	RIPK1_HUMAN	PMID:18641654
Q8IYM9	Q8IYM9	TRI22_HUMAN	TRI22_HUMAN	PMID:18656448
Q00987	Q12778	MDM2_HUMAN	FOXO1_HUMAN	PMID:18665269
O60260	P19174	PRKN2_HUMAN	PLCG1_HUMAN	PMID:18671761
Q9HAU4	P20333	SMUF2_HUMAN	TNR1B_HUMAN	PMID:18671942
Q86YT6	O00548	MIB1_HUMAN	DLL1_HUMAN	PMID:18676613
Q86YT6	Q9NYJ7	MIB1_HUMAN	DLL3_HUMAN	PMID:18676613
Q86YT6	Q9NR61	MIB1_HUMAN	DLL4_HUMAN	PMID:18676613
Q96AX9	O00548	MIB2_HUMAN	DLL1_HUMAN	PMID:18676613
Q96AX9	Q9NYJ7	MIB2_HUMAN	DLL3_HUMAN	PMID:18676613
Q96AX9	Q9NR61	MIB2_HUMAN	DLL4_HUMAN	PMID:18676613
Q9H2C0	Q66K74	GAN_HUMAN	MAP1S_HUMAN	PMID:18680552
Q9C040	P07196	TRIM2_HUMAN	NFL_HUMAN	PMID:18687884
P46934	P10275	NEDD4_HUMAN	ANDR_HUMAN	PMID:18703514
Q9NZJ0	P38936	DTL_HUMAN	CDN1A_HUMAN	PMID:18703516
Q9Y4K3	Q92985	TRAF6_HUMAN	IRF7_HUMAN	PMID:18710948
Q9BYM8	Q14653	HOIL1_HUMAN	IRF3_HUMAN	PMID:18711448
Q9Y577	Q14653	TRI17_HUMAN	IRF3_HUMAN	PMID:18711448
Q9NQ86	Q14653	TRI36_HUMAN	IRF3_HUMAN	PMID:18711448
Q05086	Q16611	UBE3A_HUMAN	BAK_HUMAN	PMID:18715924
Q96J02	Q16621	ITCH_HUMAN	NFE2_HUMAN	PMID:18718448
Q14527	P12004	HLTF_HUMAN	PCNA_HUMAN	PMID:18719106
Q9H0M0	Q9Y3C5	WWP1_HUMAN	RNF11_HUMAN	PMID:18724389
Q96BH1	Q969F2	RNF25_HUMAN	NKD2_HUMAN	PMID:18757723
P98170	Q9Y2U5	XIAP_HUMAN	M3K2_HUMAN	PMID:18761086
Q969H0	P10242	FBXW7_HUMAN	MYB_HUMAN	PMID:18765672
P46934	O75843	NEDD4_HUMAN	AP1G2_HUMAN	PMID:18772139
P46934	P46934	NEDD4_HUMAN	NEDD4_HUMAN	PMID:18772139
Q9BZY9	Q9BZY9	TRI31_HUMAN	TRI31_HUMAN	PMID:18773414
O00308	P49281	WWP2_HUMAN	NRAM2_HUMAN	PMID:18776082
Q969H0	P42345	FBXW7_HUMAN	MTOR_HUMAN	PMID:18787170
Q9H0M0	Q9H3D4	WWP1_HUMAN	P63_HUMAN	PMID:18806757
Q9UK99	Q09472	FBX3_HUMAN	EP300_HUMAN	PMID:18809579
Q9UK99	Q9H2X6	FBX3_HUMAN	HIPK2_HUMAN	PMID:18809579
Q7L5Y6	Q12778	DET1_HUMAN	FOXO1_HUMAN	PMID:18815134
Q5T447	Q9UNK0	HECD3_HUMAN	STX8_HUMAN	PMID:18821010
Q9Y4K3	Q13568	TRAF6_HUMAN	IRF5_HUMAN	PMID:18824541
Q7Z6E9	P67809	RBBP6_HUMAN	YBOX1_HUMAN	PMID:18851979
Q9UNE7	P04049	CHIP_HUMAN	RAF1_HUMAN	PMID:18922468
Q9UNE7	Q13114	CHIP_HUMAN	TRAF3_HUMAN	PMID:18922468
Q9HCE7	Q99988	SMUF1_HUMAN	GDF15_HUMAN	PMID:18927080
Q92466	Q92466	DDB2_HUMAN	DDB2_HUMAN	PMID:18936169
Q13490	Q13490	BIRC2_HUMAN	BIRC2_HUMAN	PMID:18939944
Q13489	Q13489	BIRC3_HUMAN	BIRC3_HUMAN	PMID:18939944
O76064	P12004	RNF8_HUMAN	PCNA_HUMAN	PMID:18948756
Q6ZNA4	Q15796	RN111_HUMAN	SMAD2_HUMAN	PMID:18950738
Q6ZNA4	P84022	RN111_HUMAN	SMAD3_HUMAN	PMID:18950738
Q00987	P61254	MDM2_HUMAN	RL26_HUMAN	PMID:18951086
P98170	P04049	XIAP_HUMAN	RAF1_HUMAN	PMID:19011619
Q9UM11	Q5FBB7	FZR_HUMAN	SGOL1_HUMAN	PMID:19015261
Q8IUD6	O95786	RN135_HUMAN	DDX58_HUMAN	PMID:19017631
Q9HCI7	P04637	MSL2_HUMAN	P53_HUMAN	PMID:19033443
Q5VTR2	Q9UQ80	BRE1A_HUMAN	PA2G4_HUMAN	PMID:19037095
Q9H0M0	Q15303	WWP1_HUMAN	ERBB4_HUMAN	PMID:19047365
Q9UKB1	O00444	FBW1B_HUMAN	PLK4_HUMAN	PMID:19084407
Q969H0	O96020	FBXW7_HUMAN	CCNE2_HUMAN	PMID:19084516
Q9UKV5	P08684	AMFR2_HUMAN	CP3A4_HUMAN	PMID:19095658
Q9UM11	O75496	FZR_HUMAN	GEMI_HUMAN	PMID:19101468
Q9UNE7	P08684	CHIP_HUMAN	CP3A4_HUMAN	PMID:19103148
Q9Y297	O15111	FBW1A_HUMAN	IKKA_HUMAN	PMID:19109186
Q9NW38	Q9NVI1	FANCL_HUMAN	FANCI_HUMAN	PMID:19111657
Q969H0	P04198	FBXW7_HUMAN	MYCN_HUMAN	PMID:19111882
Q8TCQ1	P13762	MARH1_HUMAN	DRB4_HUMAN	PMID:19117940
Q5T0T0	P13762	MARH8_HUMAN	DRB4_HUMAN	PMID:19117940
Q8TCQ1	P01903	MARH1_HUMAN	DRA_HUMAN	PMID:19117940
Q5T0T0	P01903	MARH8_HUMAN	DRA_HUMAN	PMID:19117940
Q969P5	P28562	FBX32_HUMAN	DUS1_HUMAN	PMID:19117950
P38398	Q99728	BRCA1_HUMAN	BARD1_HUMAN	PMID:19117993
P15918	P52294	RAG1_HUMAN	IMA1_HUMAN	PMID:19118899
Q9UM11	Q9HAW4	FZR_HUMAN	CLSPN_HUMAN	PMID:19124652
P46934	Q9NYA4	NEDD4_HUMAN	MTMR4_HUMAN	PMID:19125695
Q96PU5	Q07912	NED4L_HUMAN	ACK1_HUMAN	PMID:19144635
P46934	Q07912	NEDD4_HUMAN	ACK1_HUMAN	PMID:19144635
Q7Z569	Q9UNH5	BRAP_HUMAN	CC14A_HUMAN	PMID:19152073
Q9P2G9	Q13702	KLHL8_HUMAN	RAPSN_HUMAN	PMID:19158078
P38398	Q13133	BRCA1_HUMAN	NR1H3_HUMAN	PMID:19164445
O43791	P05412	SPOP_HUMAN	JUN_HUMAN	PMID:19164706
Q96EP1	Q13547	CHFR_HUMAN	HDAC1_HUMAN	PMID:19182791
P46934	Q15303	NEDD4_HUMAN	ERBB4_HUMAN	PMID:19193720
Q9UNE7	Q5S007	CHIP_HUMAN	LRRK2_HUMAN	PMID:19196961
Q9UNE7	Q9Y6Q9	CHIP_HUMAN	NCOA3_HUMAN	PMID:19198599
Q05086	P04083	UBE3A_HUMAN	ANXA1_HUMAN	PMID:19204938
Q00987	P27695	MDM2_HUMAN	APEX1_HUMAN	PMID:19219073
Q96EP0	P51843	RNF31_HUMAN	NR0B1_HUMAN	PMID:19237537
Q969Q1	P55036	TRI63_HUMAN	PSMD4_HUMAN	PMID:19240029
Q99942	Q9P055	RNF5_HUMAN	JKAMP_HUMAN	PMID:19269966
Q9Y297	Q8IYD8	FBW1A_HUMAN	FANCM_HUMAN	PMID:19270156
Q99942	Q86WV6	RNF5_HUMAN	STING_HUMAN	PMID:19285439
Q96Q27	O75369	ASB2_HUMAN	FLNB_HUMAN	PMID:19300455
P78317	P43268	RNF4_HUMAN	ETV4_HUMAN	PMID:19307308
Q9NWN3	P15172	FBX34_HUMAN	MYOD1_HUMAN	PMID:19319192
Q00987	O43524	MDM2_HUMAN	FOXO3_HUMAN	PMID:19321440
Q96EP1	Q14807	CHFR_HUMAN	KIF22_HUMAN	PMID:19321445
O15524	Q04206	SOCS1_HUMAN	TF65_HUMAN	PMID:19339690
O95628	P41229	CNOT4_HUMAN	KDM5C_HUMAN	PMID:19346402
Q13049	Q9H9R9	TRI32_HUMAN	DBND1_HUMAN	PMID:19349376
Q13049	Q96EV8	TRI32_HUMAN	DTBP1_HUMAN	PMID:19349376
Q8IYU2	P10276	HACE1_HUMAN	RARA_HUMAN	PMID:19350571
Q8IYU2	P10826	HACE1_HUMAN	RARB_HUMAN	PMID:19350571
Q9UNE7	P35228	CHIP_HUMAN	NOS2_HUMAN	PMID:19362296
Q9Y4K3	Q9BVN2	TRAF6_HUMAN	RUSC1_HUMAN	PMID:19365808
Q9Y297	P08047	FBW1A_HUMAN	SP1_HUMAN	PMID:19372209
Q00987	Q08499	MDM2_HUMAN	PDE4D_HUMAN	PMID:19372219
Q7Z6J0	Q8WUM4	SH3R1_HUMAN	PDC6I_HUMAN	PMID:19393081
P22681	Q9UGK3	CBL_HUMAN	STAP2_HUMAN	PMID:19401194
Q969V5	O00429	MUL1_HUMAN	DNM1L_HUMAN	PMID:19407830
Q86YJ5	P01909	MARH9_HUMAN	DQA1_HUMAN	PMID:19457934
Q86YJ5	P01920	MARH9_HUMAN	DQB1_HUMAN	PMID:19457934
Q86YJ5	P31994	MARH9_HUMAN	FCG2B_HUMAN	PMID:19457934
Q86YJ5	Q96LA5	MARH9_HUMAN	FCRL2_HUMAN	PMID:19457934
Q86YJ5	P01880	MARH9_HUMAN	IGHD_HUMAN	PMID:19457934
Q86YJ5	Q8NHL6	MARH9_HUMAN	LIRB1_HUMAN	PMID:19457934
Q86YJ5	O60486	MARH9_HUMAN	PLXC1_HUMAN	PMID:19457934
Q86YJ5	P18433	MARH9_HUMAN	PTPRA_HUMAN	PMID:19457934
Q86YJ5	P10586	MARH9_HUMAN	PTPRF_HUMAN	PMID:19457934
Q86YJ5	Q12913	MARH9_HUMAN	PTPRJ_HUMAN	PMID:19457934
Q86YJ5	P15151	MARH9_HUMAN	PVR_HUMAN	PMID:19457934
Q86YJ5	Q13291	MARH9_HUMAN	SLAF1_HUMAN	PMID:19457934
Q86YJ5	Q9UHN6	MARH9_HUMAN	TMEM2_HUMAN	PMID:19457934
Q86YJ5	Q9BV40	MARH9_HUMAN	VAMP8_HUMAN	PMID:19457934
Q9HCE7	Q9BUZ4	SMUF1_HUMAN	TRAF4_HUMAN	PMID:19458200
Q9UNE7	Q12778	CHIP_HUMAN	FOXO1_HUMAN	PMID:19483080
Q9H4P4	Q99836	RNF41_HUMAN	MYD88_HUMAN	PMID:19483718
Q9H4P4	Q9UHD2	RNF41_HUMAN	TBK1_HUMAN	PMID:19483718
Q969Q1	Q14896	TRI63_HUMAN	MYPC3_HUMAN	PMID:19506036
Q9UNE7	Q01196	CHIP_HUMAN	RUNX1_HUMAN	PMID:19524548
Q9UHC7	P38936	MKRN1_HUMAN	CDN1A_HUMAN	PMID:19536131
Q9UHC7	Q7Z7B0	MKRN1_HUMAN	FLIP1_HUMAN	PMID:19536131
Q9UHC7	P04637	MKRN1_HUMAN	P53_HUMAN	PMID:19536131
Q8TEB7	Q01151	RN128_HUMAN	CD83_HUMAN	PMID:19542455
O43255	Q9GZT9	SIAH2_HUMAN	EGLN1_HUMAN	PMID:19546213
Q9Y297	Q9NX09	FBW1A_HUMAN	DDIT4_HUMAN	PMID:19557001
Q9HCE7	O95947	SMUF1_HUMAN	TBX6_HUMAN	PMID:19561075
Q5T0T0	P33076	MARH8_HUMAN	C2TA_HUMAN	PMID:19566897
Q9UNE7	P29317	CHIP_HUMAN	EPHA2_HUMAN	PMID:19567782
P0C2W1	O15350	FBSP1_HUMAN	P73_HUMAN	PMID:19581926
Q96J02	O43353	ITCH_HUMAN	RIPK2_HUMAN	PMID:19592251
Q13309	P78543	SKP2_HUMAN	BTG2_HUMAN	PMID:19615363
Q00987	O94992	MDM2_HUMAN	HEXI1_HUMAN	PMID:19617712
Q13309	Q5MJ70	SKP2_HUMAN	SPDYA_HUMAN	PMID:19622356
Q05086	P37840	UBE3A_HUMAN	SYUA_HUMAN	PMID:19645749
O60337	Q92813	MARH6_HUMAN	IOD2_HUMAN	PMID:19651899
O00308	P11161	WWP2_HUMAN	EGR2_HUMAN	PMID:19651900
Q8TBB1	Q96BR9	LNX1_HUMAN	ZBT8A_HUMAN	PMID:19668196
P19474	O14920	RO52_HUMAN	IKKB_HUMAN	PMID:19675099
O00623	P50542	PEX12_HUMAN	PEX5_HUMAN	PMID:19687296
Q8WY64	P01130	MYLIP_HUMAN	LDLR_HUMAN	PMID:19688294
Q8IUQ4	Q9UPY8	SIAH1_HUMAN	MARE3_HUMAN	PMID:19696028
Q96PU5	P49281	NED4L_HUMAN	NRAM2_HUMAN	PMID:19706893
Q7Z6J0	P48048	SH3R1_HUMAN	IRK1_HUMAN	PMID:19710010
Q9UNE7	P06746	CHIP_HUMAN	DPOLB_HUMAN	PMID:19713937
Q9NRD1	O14757	FBX6_HUMAN	CHK1_HUMAN	PMID:19716789
Q86TM6	Q92542	SYVN1_HUMAN	NICA_HUMAN	PMID:19725872
Q96FA3	Q15311	PELI1_HUMAN	RBP1_HUMAN	PMID:19734906
Q96FA3	Q13546	PELI1_HUMAN	RIPK1_HUMAN	PMID:19734906
Q96J02	P45985	ITCH_HUMAN	MP2K4_HUMAN	PMID:19737936
Q9UKA1	P48200	FBXL5_HUMAN	IREB2_HUMAN	PMID:19762596
Q8WZ19	P61586	BACD1_HUMAN	RHOA_HUMAN	PMID:19782033
Q13829	P61586	BACD2_HUMAN	RHOA_HUMAN	PMID:19782033
P63244	Q9P126	RACK1_HUMAN	CLC1B_HUMAN	PMID:19785988
Q7L5Y6	Q13330	DET1_HUMAN	MTA1_HUMAN	PMID:19805145
Q8TDB6	P62805	DTX3L_HUMAN	H4_HUMAN	PMID:19818714
O43734	Q9Y4K3	CIKS_HUMAN	TRAF6_HUMAN	PMID:19825828
Q86TM6	Q9UKV5	SYVN1_HUMAN	AMFR_HUMAN	PMID:19835843
P46934	P17302	NEDD4_HUMAN	CXA1_HUMAN	PMID:19835873
O15164	P04637	TIF1A_HUMAN	P53_HUMAN	PMID:19844164
Q8TCQ1	P33076	MARH1_HUMAN	C2TA_HUMAN	PMID:19880452
Q96J02	Q7Z434	ITCH_HUMAN	MAVS_HUMAN	PMID:19881509
Q9NS56	P04637	TOPRS_HUMAN	P53_HUMAN	PMID:19895323
Q96PU5	P84022	NED4L_HUMAN	SMAD3_HUMAN	PMID:19917253
Q9UJP4	Q96GD4	KLH21_HUMAN	AURKB_HUMAN	PMID:19995937
P22681	O14964	CBL_HUMAN	HGS_HUMAN	PMID:20029031
P53804	P31749	TTC3_HUMAN	AKT1_HUMAN	PMID:20059950
P53804	P31751	TTC3_HUMAN	AKT2_HUMAN	PMID:20059950
P53804	Q9Y243	TTC3_HUMAN	AKT3_HUMAN	PMID:20059950
O60260	Q99962	PRKN2_HUMAN	SH3G2_HUMAN	PMID:20064468
O60260	Q99963	PRKN2_HUMAN	SH3G3_HUMAN	PMID:20064468
O43164	P10644	PJA2_HUMAN	KAP0_HUMAN	PMID:21423175
O43164	P31321	PJA2_HUMAN	KAP1_HUMAN	PMID:21423175
O43164	P13861	PJA2_HUMAN	KAP2_HUMAN	PMID:21423175
O43164	P31323	PJA2_HUMAN	KAP3_HUMAN	PMID:21423175

## Sheet: After January 1, 2010
Independent data sets with 402 E3-substrate pairs by manual literature mining
E3 UniprotAC	Substrate UniprotAC	E3 UniprotID	Substrate UniprotID	Evidence
O43255	O14974	SIAH2_HUMAN	MYPT1_HUMAN	PMID:19744480
Q969P5	Q14896	FBX32_HUMAN	MYPC3_HUMAN	PMID:19850579
P46934	O43597	NEDD4_HUMAN	SPY2_HUMAN	PMID:19864419
P22681	P40238	CBL_HUMAN	TPOR_HUMAN	PMID:19880496
Q9UNE7	Q16665	CHIP_HUMAN	HIF1A_HUMAN	PMID:19940151
P98170	O14618	XIAP_HUMAN	CCS_HUMAN	PMID:19948006
Q9Y297	Q00987	FBW1A_HUMAN	MDM2_HUMAN	PMID:20009572
Q12933	Q8IUC6	TRAF2_HUMAN	TCAM1_HUMAN	PMID:20047764
Q9Y4K3	Q8IUC6	TRAF6_HUMAN	TCAM1_HUMAN	PMID:20047764
Q96J02	Q9H3M7	ITCH_HUMAN	TXNIP_HUMAN	PMID:20068034
Q8WU17	O15503	RN139_HUMAN	INSI1_HUMAN	PMID:20068067
Q9Y297	Q8N668	FBW1A_HUMAN	COMD1_HUMAN	PMID:20068069
Q8IWV8	P0C0S8	UBR2_HUMAN	H2A1_HUMAN	PMID:20080676
Q9UM11	Q16875	FZR_HUMAN	F263_HUMAN	PMID:20080744
Q9C026	Q9C026	TRIM9_HUMAN	TRIM9_HUMAN	PMID:20085810
P46934	P00533	NEDD4_HUMAN	EGFR_HUMAN	PMID:20086093
Q8NFD5	Q8NFD5	ARI1B_HUMAN	ARI1B_HUMAN	PMID:20086098
Q13490	Q13114	BIRC2_HUMAN	TRAF3_HUMAN	PMID:20097753
Q13490	Q9Y4K3	BIRC2_HUMAN	TRAF6_HUMAN	PMID:20097753
Q13489	Q13114	BIRC3_HUMAN	TRAF3_HUMAN	PMID:20097753
Q13489	Q9Y4K3	BIRC3_HUMAN	TRAF6_HUMAN	PMID:20097753
P22681	P29322	CBL_HUMAN	EPHA8_HUMAN	PMID:20100865
Q9NX47	Q8IWA4	MARH5_HUMAN	MFN1_HUMAN	PMID:20103533
P62877	P03372	RBX1_HUMAN	ESR1_HUMAN	PMID:20130088
Q8IUQ4	Q14807	SIAH1_HUMAN	KIF22_HUMAN	PMID:20144232
Q00987	Q9UER7	MDM2_HUMAN	DAXX_HUMAN	PMID:20153724
Q9UKT5	P54274	FBX4_HUMAN	TERF1_HUMAN	PMID:20159592
Q5VTB9	O75182	RN220_HUMAN	SIN3B_HUMAN	PMID:20170641
Q6PCD5	P04637	RFWD3_HUMAN	P53_HUMAN	PMID:20173098
Q86YT6	Q9UNE0	MIB1_HUMAN	EDAR_HUMAN	PMID:20176925
A8MQ27	Q9UNE0	NEU1B_HUMAN	EDAR_HUMAN	PMID:20176925
O60907	P35222	TBL1X_HUMAN	CTNB1_HUMAN	PMID:20181957
P78317	Q92674	RNF4_HUMAN	CENPI_HUMAN	PMID:20212317
O75382	Q5VSY0	TRIM3_HUMAN	GKAP1_HUMAN	PMID:20352094
Q9Y2M5	P53355	KLH20_HUMAN	DAPK1_HUMAN	PMID:20389280
Q96J02	P55957	ITCH_HUMAN	BID_HUMAN	PMID:20392206
Q8WY64	Q14114	MYLIP_HUMAN	LRP8_HUMAN	PMID:20427281
Q8WY64	P98155	MYLIP_HUMAN	VLDLR_HUMAN	PMID:20427281
Q00987	O14746	MDM2_HUMAN	TERT_HUMAN	PMID:20453884
Q969H0	Q13887	FBXW7_HUMAN	KLF5_HUMAN	PMID:20484041
Q96J02	Q9Y5X1	ITCH_HUMAN	SNX9_HUMAN	PMID:20491914
Q96J02	O60240	ITCH_HUMAN	PLIN1_HUMAN	PMID:20504295
Q96J02	Q99541	ITCH_HUMAN	PLIN2_HUMAN	PMID:20504295
Q96PU5	Q16625	NED4L_HUMAN	OCLN_HUMAN	PMID:20504882
Q8IUQ4	P36888	SIAH1_HUMAN	FLT3_HUMAN	PMID:20508617
P46934	Q8WUM4	NEDD4_HUMAN	PDC6I_HUMAN	PMID:20519395
Q7Z6Z7	P20393	HUWE1_HUMAN	NR1D1_HUMAN	PMID:20534529
Q8TEL6	P01106	TP4AP_HUMAN	MYC_HUMAN	PMID:20551172
Q9HCE7	Q13873	SMUF1_HUMAN	BMPR2_HUMAN	PMID:20558834
Q9HCE7	P36894	SMUF1_HUMAN	BMR1A_HUMAN	PMID:20558834
Q9HCE7	O00238	SMUF1_HUMAN	BMR1B_HUMAN	PMID:20558834
Q969H0	Q9H3D4	FBXW7_HUMAN	P63_HUMAN	PMID:20571051
Q12933	Q13105	TRAF2_HUMAN	ZBT17_HUMAN	PMID:20577214
Q9UM11	P45983	FZR_HUMAN	MK08_HUMAN	PMID:20581839
Q9UM11	P45984	FZR_HUMAN	MK09_HUMAN	PMID:20581839
Q9UM11	P53779	FZR_HUMAN	MK10_HUMAN	PMID:20581839
Q05086	P54821	UBE3A_HUMAN	PRRX1_HUMAN	PMID:20589759
Q9UNE7	P04637	CHIP_HUMAN	P53_HUMAN	PMID:20618441
Q9Y4K3	Q99497	TRAF6_HUMAN	PARK7_HUMAN	PMID:20634198
Q9Y4K3	P37840	TRAF6_HUMAN	SYUA_HUMAN	PMID:20634198
Q5XUX0	P24385	FBX31_HUMAN	CCND1_HUMAN	PMID:20664978
Q96PU5	O14964	NED4L_HUMAN	HGS_HUMAN	PMID:20675381
Q9NS91	Q9BXW9	RAD18_HUMAN	FACD2_HUMAN	PMID:20675655
Q96JP5	Q99558	ZFP91_HUMAN	M3K14_HUMAN	PMID:20682767
O43255	O15379	SIAH2_HUMAN	HDAC3_HUMAN	PMID:20691163
Q99496	O75496	RING2_HUMAN	GEMI_HUMAN	PMID:20697353
Q9HCE7	Q16186	SMUF1_HUMAN	ADRM1_HUMAN	PMID:20804422
Q9HCE7	Q8IZ07	SMUF1_HUMAN	AN13A_HUMAN	PMID:20804422
Q9HCE7	Q6ZTN6	SMUF1_HUMAN	AN13D_HUMAN	PMID:20804422
Q9HCE7	Q8N8V4	SMUF1_HUMAN	ANS4B_HUMAN	PMID:20804422
Q9HCE7	P08133	SMUF1_HUMAN	ANXA6_HUMAN	PMID:20804422
Q9HCE7	P35626	SMUF1_HUMAN	ARBK2_HUMAN	PMID:20804422
Q9HCE7	Q9H1I8	SMUF1_HUMAN	ASCC2_HUMAN	PMID:20804422
Q9HCE7	P54252	SMUF1_HUMAN	ATX3_HUMAN	PMID:20804422
Q9HCE7	Q06187	SMUF1_HUMAN	BTK_HUMAN	PMID:20804422
Q9HCE7	Q9P1Z2	SMUF1_HUMAN	CACO1_HUMAN	PMID:20804422
Q9HCE7	A6NI79	SMUF1_HUMAN	CCD69_HUMAN	PMID:20804422
Q9HCE7	Q9H6K1	SMUF1_HUMAN	CF106_HUMAN	PMID:20804422
Q9HCE7	Q9BRJ6	SMUF1_HUMAN	CG050_HUMAN	PMID:20804422
Q9HCE7	Q9NZ63	SMUF1_HUMAN	CI078_HUMAN	PMID:20804422
Q9HCE7	Q15642	SMUF1_HUMAN	CIP4_HUMAN	PMID:20804422
Q9HCE7	P19784	SMUF1_HUMAN	CSK22_HUMAN	PMID:20804422
Q9HCE7	Q9NWM3	SMUF1_HUMAN	CUED1_HUMAN	PMID:20804422
Q9HCE7	P60002	SMUF1_HUMAN	ELOF1_HUMAN	PMID:20804422
Q9HCE7	P21709	SMUF1_HUMAN	EPHA1_HUMAN	PMID:20804422
Q9HCE7	Q9Y6I3	SMUF1_HUMAN	EPN1_HUMAN	PMID:20804422
Q9HCE7	Q9H8M7	SMUF1_HUMAN	F188A_HUMAN	PMID:20804422
Q9HCE7	Q96CS3	SMUF1_HUMAN	FAF2_HUMAN	PMID:20804422
Q9HCE7	P07332	SMUF1_HUMAN	FES_HUMAN	PMID:20804422
Q9HCE7	P61328	SMUF1_HUMAN	FGF12_HUMAN	PMID:20804422
Q9HCE7	P09769	SMUF1_HUMAN	FGR_HUMAN	PMID:20804422
Q9HCE7	Q00688	SMUF1_HUMAN	FKBP3_HUMAN	PMID:20804422
Q9HCE7	O00291	SMUF1_HUMAN	HIP1_HUMAN	PMID:20804422
Q9HCE7	Q9BYM8	SMUF1_HUMAN	HOIL1_HUMAN	PMID:20804422
Q9HCE7	Q9NSB8	SMUF1_HUMAN	HOME2_HUMAN	PMID:20804422
Q9HCE7	Q9P2X3	SMUF1_HUMAN	IMPCT_HUMAN	PMID:20804422
Q9HCE7	Q08881	SMUF1_HUMAN	ITK_HUMAN	PMID:20804422
Q9HCE7	P48730	SMUF1_HUMAN	KC1D_HUMAN	PMID:20804422
Q9HCE7	P17252	SMUF1_HUMAN	KPCA_HUMAN	PMID:20804422
Q9HCE7	P05129	SMUF1_HUMAN	KPCG_HUMAN	PMID:20804422
Q9HCE7	P41743	SMUF1_HUMAN	KPCI_HUMAN	PMID:20804422
Q9HCE7	O76013	SMUF1_HUMAN	KRT36_HUMAN	PMID:20804422
Q9HCE7	P06239	SMUF1_HUMAN	LCK_HUMAN	PMID:20804422
Q9HCE7	Q02779	SMUF1_HUMAN	M3K10_HUMAN	PMID:20804422
Q9HCE7	Q9Y2U5	SMUF1_HUMAN	M3K2_HUMAN	PMID:20804422
Q9HCE7	P80192	SMUF1_HUMAN	M3K9_HUMAN	PMID:20804422
Q9HCE7	Q9Y4K4	SMUF1_HUMAN	M4K5_HUMAN	PMID:20804422
Q9HCE7	Q7KZI7	SMUF1_HUMAN	MARK2_HUMAN	PMID:20804422
Q9HCE7	P42679	SMUF1_HUMAN	MATK_HUMAN	PMID:20804422
Q9HCE7	P26038	SMUF1_HUMAN	MOES_HUMAN	PMID:20804422
Q9HCE7	P51955	SMUF1_HUMAN	NEK2_HUMAN	PMID:20804422
Q9HCE7	Q96KG9	SMUF1_HUMAN	NTKL_HUMAN	PMID:20804422
Q9HCE7	Q5BJF6	SMUF1_HUMAN	ODFP2_HUMAN	PMID:20804422
Q9HCE7	Q8N6M0	SMUF1_HUMAN	OTU6B_HUMAN	PMID:20804422
Q9HCE7	Q9UM07	SMUF1_HUMAN	PADI4_HUMAN	PMID:20804422
Q9HCE7	P16234	SMUF1_HUMAN	PGFRA_HUMAN	PMID:20804422
Q9HCE7	Q13492	SMUF1_HUMAN	PICAL_HUMAN	PMID:20804422
Q9HCE7	Q569H4	SMUF1_HUMAN	PRR16_HUMAN	PMID:20804422
Q9HCE7	P55036	SMUF1_HUMAN	PSMD4_HUMAN	PMID:20804422
Q9HCE7	Q9H5N1	SMUF1_HUMAN	RABE2_HUMAN	PMID:20804422
Q9HCE7	P54725	SMUF1_HUMAN	RD23A_HUMAN	PMID:20804422
Q9HCE7	O14730	SMUF1_HUMAN	RIOK3_HUMAN	PMID:20804422
Q9HCE7	Q9Y508	SMUF1_HUMAN	RN114_HUMAN	PMID:20804422
Q9HCE7	Q96C92	SMUF1_HUMAN	SDCG3_HUMAN	PMID:20804422
Q9HCE7	Q9P270	SMUF1_HUMAN	SLAI2_HUMAN	PMID:20804422
Q9HCE7	Q8N0X7	SMUF1_HUMAN	SPG20_HUMAN	PMID:20804422
Q9HCE7	Q15750	SMUF1_HUMAN	TAB1_HUMAN	PMID:20804422
Q9HCE7	Q9H2K8	SMUF1_HUMAN	TAOK3_HUMAN	PMID:20804422
Q9HCE7	Q9UHD2	SMUF1_HUMAN	TBK1_HUMAN	PMID:20804422
Q9HCE7	Q6ZVM7	SMUF1_HUMAN	TM1L2_HUMAN	PMID:20804422
Q9HCE7	Q8NFZ5	SMUF1_HUMAN	TNIP2_HUMAN	PMID:20804422
Q9HCE7	O60784	SMUF1_HUMAN	TOM1_HUMAN	PMID:20804422
Q9HCE7	P67936	SMUF1_HUMAN	TPM4_HUMAN	PMID:20804422
Q9HCE7	P51668	SMUF1_HUMAN	UB2D1_HUMAN	PMID:20804422
Q9HCE7	P61077	SMUF1_HUMAN	UB2D3_HUMAN	PMID:20804422
Q9HCE7	P62253	SMUF1_HUMAN	UB2G1_HUMAN	PMID:20804422
Q9HCE7	Q13404	SMUF1_HUMAN	UB2V1_HUMAN	PMID:20804422
Q9HCE7	Q9BSL1	SMUF1_HUMAN	UBAC1_HUMAN	PMID:20804422
Q9HCE7	P61086	SMUF1_HUMAN	UBE2K_HUMAN	PMID:20804422
Q9HCE7	P45974	SMUF1_HUMAN	UBP5_HUMAN	PMID:20804422
Q9HCE7	Q9UMX0	SMUF1_HUMAN	UBQL1_HUMAN	PMID:20804422
Q9HCE7	Q9UHD9	SMUF1_HUMAN	UBQL2_HUMAN	PMID:20804422
Q9HCE7	Q9BZV1	SMUF1_HUMAN	UBXN6_HUMAN	PMID:20804422
Q9HCE7	O76080	SMUF1_HUMAN	ZFAN5_HUMAN	PMID:20804422
Q6R327	O00141	RICTR_HUMAN	SGK1_HUMAN	PMID:20832730
Q96PU5	Q9H1D0	NED4L_HUMAN	TRPV6_HUMAN	PMID:20843805
Q9NX47	P54252	MARH5_HUMAN	ATX3_HUMAN	PMID:20851218
P46934	P19634	NEDD4_HUMAN	SL9A1_HUMAN	PMID:20855896
Q13263	P04637	TIF1B_HUMAN	P53_HUMAN	PMID:20864041
Q7Z419	P06748	R144B_HUMAN	NPM_HUMAN	PMID:20864535
Q12933	Q12933	TRAF2_HUMAN	TRAF2_HUMAN	PMID:20876871
Q96JY6	P42224	PDLI2_HUMAN	STAT1_HUMAN	PMID:20889505
O60260	P10415	PRKN2_HUMAN	BCL2_HUMAN	PMID:20889974
P35226	P16104	BMI1_HUMAN	H2AX_HUMAN	PMID:20921134
Q96T88	P26358	UHRF1_HUMAN	DNMT1_HUMAN	PMID:21045206
Q9NZS9	P55061	BFAR_HUMAN	BI1_HUMAN	PMID:21068390
Q9Y297	Q8NF37	FBW1A_HUMAN	PCAT1_HUMAN	PMID:21068446
P21580	P21580	TNAP3_HUMAN	TNAP3_HUMAN	PMID:21095585
Q13309	P04637	SKP2_HUMAN	P53_HUMAN	PMID:21127074
O95071	P50750	UBR5_HUMAN	CDK9_HUMAN	PMID:21127351
O76064	Q96FW1	RNF8_HUMAN	OTUB1_HUMAN	PMID:21130715
Q99942	P13569	RNF5_HUMAN	CFTR_HUMAN	PMID:21148293
O60260	Q8IWA4	PRKN2_HUMAN	MFN1_HUMAN	PMID:21173115
O60260	O95140	PRKN2_HUMAN	MFN2_HUMAN	PMID:21173115
Q9UM11	O43474	FZR_HUMAN	KLF4_HUMAN	PMID:21177849
P19474	Q92985	RO52_HUMAN	IRF7_HUMAN	PMID:21183682
Q8IUQ4	P98170	SIAH1_HUMAN	XIAP_HUMAN	PMID:21185211
O95714	P23025	HERC2_HUMAN	XPA_HUMAN	PMID:21193487
Q9UM11	O14777	FZR_HUMAN	NDC80_HUMAN	PMID:21199005
Q86TM6	P01009	SYVN1_HUMAN	A1AT_HUMAN	PMID:21199683
Q86TM6	P04234	SYVN1_HUMAN	CD3D_HUMAN	PMID:21199683
O15151	P04637	MDM4_HUMAN	P53_HUMAN	PMID:21200141
Q96J02	O95835	ITCH_HUMAN	LATS1_HUMAN	PMID:21212414
Q9UNE7	P07197	CHIP_HUMAN	NFM_HUMAN	PMID:21219885
Q9UNE7	Q9Y697	CHIP_HUMAN	NFS1_HUMAN	PMID:21219885
Q8TCQ1	P42081	MARH1_HUMAN	CD86_HUMAN	PMID:21220452
Q9NZJ0	Q9NQR1	DTL_HUMAN	SETD8_HUMAN	PMID:21220508
Q7Z6Z7	Q07820	HUWE1_HUMAN	MCL1_HUMAN	PMID:21233842
Q9BYM8	Q14258	HOIL1_HUMAN	TRI25_HUMAN	PMID:21292167
Q96EP0	O95786	RNF31_HUMAN	DDX58_HUMAN	PMID:21292167
Q96EP0	Q14258	RNF31_HUMAN	TRI25_HUMAN	PMID:21292167
O60260	O00429	PRKN2_HUMAN	DNM1L_HUMAN	PMID:21292769
O00635	O00635	TRI38_HUMAN	TRI38_HUMAN	PMID:21306652
O95155	P04637	UBE4B_HUMAN	P53_HUMAN	PMID:21317885
P46934	Q9UKG1	NEDD4_HUMAN	DP13A_HUMAN	PMID:21320486
Q9UM11	O00429	FZR_HUMAN	DNM1L_HUMAN	PMID:21325626
O60858	P31751	TRI13_HUMAN	AKT2_HUMAN	PMID:21333377
O60858	Q00987	TRI13_HUMAN	MDM2_HUMAN	PMID:21333377
P40337	Q13309	VHL_HUMAN	SKP2_HUMAN	PMID:21358672
Q9HCE7	Q9Y5W3	SMUF1_HUMAN	KLF2_HUMAN	PMID:21382345
Q9NTX7	Q9Y2T1	RN146_HUMAN	AXIN2_HUMAN	PMID:21383061
P35869	P03372	AHR_HUMAN	ESR1_HUMAN	PMID:21397018
Q9Y297	P35968	FBW1A_HUMAN	VGFR2_HUMAN	PMID:21402774
Q96PU5	Q12809	NED4L_HUMAN	KCNH2_HUMAN	PMID:21463633
Q9NTX7	O15169	RN146_HUMAN	AXIN1_HUMAN	PMID:21478859
Q9NTX7	O15234	RN146_HUMAN	CASC3_HUMAN	PMID:21478859
Q9NTX7	Q9H2G9	RN146_HUMAN	GO45_HUMAN	PMID:21478859
Q9NTX7	O95271	RN146_HUMAN	TNKS1_HUMAN	PMID:21478859
Q9NTX7	Q9H2K2	RN146_HUMAN	TNKS2_HUMAN	PMID:21478859
Q13309	Q96FS4	SKP2_HUMAN	SIPA1_HUMAN	PMID:21502543
Q9UKV5	Q99574	AMFR_HUMAN	NEUS_HUMAN	PMID:21507957
Q8NG27	Q15022	PJA1_HUMAN	SUZ12_HUMAN	PMID:21513699
Q13309	P51587	SKP2_HUMAN	BRCA2_HUMAN	PMID:21514447
Q9Y297	P04637	FBW1A_HUMAN	P53_HUMAN	PMID:21521785
Q00987	P98177	MDM2_HUMAN	FOXO4_HUMAN	PMID:21525355
P38398	P06401	BRCA1_HUMAN	PRGR_HUMAN	PMID:21531767
Q5XUX0	P30279	FBX31_HUMAN	CCND2_HUMAN	PMID:21537837
Q14258	Q13887	TRI25_HUMAN	KLF5_HUMAN	PMID:21542805
Q9H469	Q9HCE7	FXL15_HUMAN	SMUF1_HUMAN	PMID:21572392
Q8TCJ0	P52952	FBX25_HUMAN	NKX25_HUMAN	PMID:21596019
P22681	P07947	CBL_HUMAN	YES_HUMAN	PMID:21596750
Q969V5	P04637	MUL1_HUMAN	P53_HUMAN	PMID:21597459
Q96K19	Q14643	RN170_HUMAN	ITPR1_HUMAN	PMID:21610068
Q13049	P98170	TRI32_HUMAN	XIAP_HUMAN	PMID:21628460
O95071	P35558	UBR5_HUMAN	PCKGC_HUMAN	PMID:21726808
O43255	P46527	SIAH2_HUMAN	CDN1B_HUMAN	PMID:21734459
Q9HAU4	P00533	SMUF2_HUMAN	EGFR_HUMAN	PMID:21750651
Q5T0T0	P08195	MARH8_HUMAN	4F2_HUMAN	PMID:21757542
P46934	P11362	NEDD4_HUMAN	FGFR1_HUMAN	PMID:21765395
Q96PM5	O75417	ZN363_HUMAN	DPOLQ_HUMAN	PMID:21791603
Q9UNE7	Q12933	CHIP_HUMAN	TRAF2_HUMAN	PMID:21793045
P46934	Q96GG9	NEDD4_HUMAN	DCNL1_HUMAN	PMID:21813641
Q9NTX7	P09874	RN146_HUMAN	PARP1_HUMAN	PMID:21825151
Q96PM5	O15350	ZN363_HUMAN	P73_HUMAN	PMID:21852228
Q9UNE7	Q15831	CHIP_HUMAN	STK11_HUMAN	PMID:21860411
Q96AX9	Q9Y6K9	MIB2_HUMAN	NEMO_HUMAN	PMID:21896478
Q9Y297	O43524	FBW1A_HUMAN	FOXO3_HUMAN	PMID:21911455
Q9Y297	Q16656	FBW1A_HUMAN	NRF1_HUMAN	PMID:21911472
Q96GF1	Q12981	RN185_HUMAN	SEC20_HUMAN	PMID:21931693
Q9HAU4	P41134	SMUF2_HUMAN	ID1_HUMAN	PMID:21933340
Q9HAU4	Q02535	SMUF2_HUMAN	ID3_HUMAN	PMID:21933340
Q96PU4	P24385	UHRF2_HUMAN	CCND1_HUMAN	PMID:21952639
Q96PU4	P24864	UHRF2_HUMAN	CCNE1_HUMAN	PMID:21952639
Q9HAU4	Q13887	SMUF2_HUMAN	KLF5_HUMAN	PMID:21953463
P46934	P37840	NEDD4_HUMAN	SYUA_HUMAN	PMID:21953697
Q8IYU2	Q8NBJ4	HACE1_HUMAN	GOLM1_HUMAN	PMID:21988917
Q96J02	Q13571	ITCH_HUMAN	LAPM5_HUMAN	PMID:22009753
Q7Z6Z7	Q92769	HUWE1_HUMAN	HDAC2_HUMAN	PMID:22016339
Q9UKC9	P30281	FBXL2_HUMAN	CCND3_HUMAN	PMID:22024926
Q14669	Q8N6T3	TRIPC_HUMAN	ARFG1_HUMAN	PMID:22028794
Q8TBB1	P01732	LNX1_HUMAN	CD8A_HUMAN	PMID:22045731
O43255	Q16665	SIAH2_HUMAN	HIF1A_HUMAN	PMID:22055192
Q00987	O75417	MDM2_HUMAN	DPOLQ_HUMAN	PMID:22056306
O43255	Q9BSI4	SIAH2_HUMAN	TINF2_HUMAN	PMID:22064479
Q969K3	Q9UBK2	RNF34_HUMAN	PRGC1_HUMAN	PMID:22064484
O60260	Q8IXI1	PRKN2_HUMAN	MIRO2_HUMAN	PMID:22078885
P40337	Q14103	VHL_HUMAN	HNRPD_HUMAN	PMID:22086907
O76064	O14773	RNF8_HUMAN	TPP1_HUMAN	PMID:22101936
Q969H0	Q07820	FBXW7_HUMAN	MCL1_HUMAN	PMID:22124735
P14373	O00750	TRI27_HUMAN	P3C2B_HUMAN	PMID:22128329
Q00987	Q86Z02	MDM2_HUMAN	HIPK1_HUMAN	PMID:22173032
P98170	O43236	XIAP_HUMAN	SEPT4_HUMAN	PMID:22185822
O95714	Q96JN8	HERC2_HUMAN	NEUL4_HUMAN	PMID:22261722
Q9H0M0	P61073	WWP1_HUMAN	CXCR4_HUMAN	PMID:22266093
Q9UNE7	Q03060	CHIP_HUMAN	CREM_HUMAN	PMID:22267842
O43255	P37231	SIAH2_HUMAN	PPARG_HUMAN	PMID:22294748
Q00987	Q92731	MDM2_HUMAN	ESR2_HUMAN	PMID:22349818
Q53G59	O94979	KLH12_HUMAN	SC31A_HUMAN	PMID:22358839
Q53G59	Q9NQW1	KLH12_HUMAN	SC31B_HUMAN	PMID:22358839
Q00987	Q15361	MDM2_HUMAN	TTF1_HUMAN	PMID:22383580
Q96PU5	Q4VCS5	NED4L_HUMAN	AMOT_HUMAN	PMID:22385262
P46934	Q4VCS5	NEDD4_HUMAN	AMOT_HUMAN	PMID:22385262
Q9Y2E6	Q9UHD2	DTX4_HUMAN	TBK1_HUMAN	PMID:22388039
Q969H0	Q9H1I8	FBXW7_HUMAN	ASCC2_HUMAN	PMID:22388891
Q969H0	P53805	FBXW7_HUMAN	RCAN1_HUMAN	PMID:22426484
Q96PU5	P53805	NED4L_HUMAN	RCAN1_HUMAN	PMID:22426484
P22681	P11274	CBL_HUMAN	BCR_HUMAN	PMID:22451666
Q14258	Q15911	TRI25_HUMAN	ZFHX3_HUMAN	PMID:22452784
O60260	Q07812	PRKN2_HUMAN	BAX_HUMAN	PMID:22460798
P22681	P13569	CBL_HUMAN	CFTR_HUMAN	PMID:22467879
Q969H0	Q9Y6Q9	FBXW7_HUMAN	NCOA3_HUMAN	PMID:22473901
P22681	Q9UM73	CBL_HUMAN	ALK_HUMAN	PMID:22479414
Q9UM11	Q96BY2	FZR_HUMAN	MOAP1_HUMAN	PMID:22529100
Q12834	P13762	CDC20_HUMAN	DRB4_HUMAN	PMID:22545099
Q00987	Q15466	MDM2_HUMAN	NR0B2_HUMAN	PMID:22575647
Q9UM11	Q01094	FZR_HUMAN	E2F1_HUMAN	PMID:22580462
Q9Y297	Q53EL6	FBW1A_HUMAN	PDCD4_HUMAN	PMID:22586265
Q9NVW2	Q96MM3	RNF12_HUMAN	ZFP42_HUMAN	PMID:22596162
Q8WZ73	Q6MZQ0	RFFL_HUMAN	PRR5L_HUMAN	PMID:22609986
Q14258	Q7Z434	TRI25_HUMAN	MAVS_HUMAN	PMID:22626058
Q8NC42	P15056	RN149_HUMAN	BRAF_HUMAN	PMID:22628551
Q9NW38	P35222	FANCL_HUMAN	CTNB1_HUMAN	PMID:22653977
Q9Y297	O00418	FBW1A_HUMAN	EF2K_HUMAN	PMID:22669843
Q96PU5	Q96D31	NED4L_HUMAN	CRCM1_HUMAN	PMID:22682960
O95628	P46937	CNOT4_HUMAN	YAP1_HUMAN	PMID:22707721
Q9H4P4	P17676	RNF41_HUMAN	CEBPB_HUMAN	PMID:22707723
Q9Y297	Q8TB45	FBW1A_HUMAN	DPTOR_HUMAN	PMID:22745582
Q99942	O43511	RNF5_HUMAN	S26A4_HUMAN	PMID:22750442
P46934	Q2KJY2	NEDD4_HUMAN	KI26B_HUMAN	PMID:22768111
O60260	O43236	PRKN2_HUMAN	SEPT4_HUMAN	PMID:22792159
Q9HAU4	P37173	SMUF2_HUMAN	TGFR2_HUMAN	PMID:22848678
Q969H0	Q00653	FBXW7_HUMAN	NFKB2_HUMAN	PMID:22864569
Q8TBB1	O76021	LNX1_HUMAN	RL1D1_HUMAN	PMID:22889411
O43567	O95295	RNF13_HUMAN	SNAPN_HUMAN	PMID:22890573
Q13309	P49336	SKP2_HUMAN	CDK8_HUMAN	PMID:22898779
Q13049	P17661	TRI32_HUMAN	DESM_HUMAN	PMID:22908310
Q99496	Q99496	RING2_HUMAN	RING2_HUMAN	PMID:22910419
Q00987	O95376	MDM2_HUMAN	ARI2_HUMAN	PMID:22940738
Q96T88	P29590	UHRF1_HUMAN	PML_HUMAN	PMID:22945642
Q9Y577	Q07820	TRI17_HUMAN	MCL1_HUMAN	PMID:22976837
Q8IYW5	P16104	RN168_HUMAN	H2AX_HUMAN	PMID:22980979
Q8IUQ4	Q6IE81	SIAH1_HUMAN	JADE1_HUMAN	PMID:23001567
Q9UNE7	P04839	CHIP_HUMAN	CY24B_HUMAN	PMID:23023377
Q9UNE7	Q96PH1	CHIP_HUMAN	NOX5_HUMAN	PMID:23023377
Q13309	Q9NTG7	SKP2_HUMAN	SIR3_HUMAN	PMID:23045395
Q9UM11	Q8IWA4	FZR_HUMAN	MFN1_HUMAN	PMID:23045728
Q9UM11	O60313	FZR_HUMAN	OPA1_HUMAN	PMID:23045728
Q9UM11	Q00059	FZR_HUMAN	TFAM_HUMAN	PMID:23045728
Q5XPI4	P83916	RN123_HUMAN	CBX1_HUMAN	PMID:23077635
Q5XPI4	P45973	RN123_HUMAN	CBX5_HUMAN	PMID:23077635
Q13490	Q8NBP7	BIRC2_HUMAN	PCSK9_HUMAN	PMID:23085658
Q9H4M3	P38398	FBX44_HUMAN	BRCA1_HUMAN	PMID:23086937
Q9HCE7	Q7Z434	SMUF1_HUMAN	MAVS_HUMAN	PMID:23087404
Q9UHC7	Q8N726	MKRN1_HUMAN	CD2A2_HUMAN	PMID:23104211
Q7Z569	Q7Z569	BRAP_HUMAN	BRAP_HUMAN	PMID:23105109
Q7Z569	Q9Y4E8	BRAP_HUMAN	UBP15_HUMAN	PMID:23105109
Q96J02	Q13490	ITCH_HUMAN	BIRC2_HUMAN	PMID:23109427
Q9Y297	Q15717	FBW1A_HUMAN	ELAV1_HUMAN	PMID:23115237
Q6Q0C0	P04637	TRAF7_HUMAN	P53_HUMAN	PMID:23128672
O60784	Q99741	TOM1_HUMAN	CDC6_HUMAN	PMID:23129771
P10523	Q13794	ARRS_HUMAN	APR_HUMAN	PMID:23136067
P10523	P46527	ARRS_HUMAN	CDN1B_HUMAN	PMID:23136067
P10523	Q8TB45	ARRS_HUMAN	DPTOR_HUMAN	PMID:23136067
P10523	Q16665	ARRS_HUMAN	HIF1A_HUMAN	PMID:23136067
P10523	P25963	ARRS_HUMAN	IKBA_HUMAN	PMID:23136067
P10523	P05412	ARRS_HUMAN	JUN_HUMAN	PMID:23136067
P10523	P21359	ARRS_HUMAN	NF1_HUMAN	PMID:23136067
Q9BYM8	O75469	HOIL1_HUMAN	NR1I2_HUMAN	PMID:23160820
P46934	P01106	NEDD4_HUMAN	MYC_HUMAN	PMID:23175188
O95376	Q15653	ARI2_HUMAN	IKBB_HUMAN	PMID:23179078
Q13191	P35568	CBLB_HUMAN	IRS1_HUMAN	PMID:23187081
Q9BRZ2	Q86WV6	TRI56_HUMAN	STING_HUMAN	PMID:23189823
P46934	P31749	NEDD4_HUMAN	AKT1_HUMAN	PMID:23195959
P46934	P31751	NEDD4_HUMAN	AKT2_HUMAN	PMID:23195959
P46934	Q9Y243	NEDD4_HUMAN	AKT3_HUMAN	PMID:23195959
Q8IUQ4	Q07912	SIAH1_HUMAN	ACK1_HUMAN	PMID:23208506
Q9HCM9	P04637	TRI39_HUMAN	P53_HUMAN	PMID:23213260
O76064	Q9HCU8	RNF8_HUMAN	DPOD4_HUMAN	PMID:23233665
Q96PM5	Q9H3D4	ZN363_HUMAN	P63_HUMAN	PMID:23235527
P38398	P30307	BRCA1_HUMAN	MPIP3_HUMAN	PMID:23246971
Q96J02	Q01860	ITCH_HUMAN	PO5F1_HUMAN	PMID:23255053
O60260	Q13148	PRKN2_HUMAN	TADBP_HUMAN	PMID:23258539
Q9UK97	O43156	FBX9_HUMAN	TTI1_HUMAN	PMID:23263282
P62877	Q16236	RBX1_HUMAN	NF2L2_HUMAN	PMID:23274085
Q9Y297	Q96T88	FBW1A_HUMAN	UHRF1_HUMAN	PMID:23297342
Q9NX47	O00220	MARH5_HUMAN	TR10A_HUMAN	PMID:23300075
O60260	Q9UNN5	PRKN2_HUMAN	FAF1_HUMAN	PMID:23307929
Q13114	Q14164	TRAF3_HUMAN	IKKE_HUMAN	PMID:23308279
Q13114	Q9UHD2	TRAF3_HUMAN	TBK1_HUMAN	PMID:23308279
Q12834	Q9Y4A5	CDC20_HUMAN	TRRAP_HUMAN	PMID:23318449
Q9UM11	Q9Y4A5	FZR_HUMAN	TRRAP_HUMAN	PMID:23318449
Q86XS8	Q15836	GOLI_HUMAN	VAMP3_HUMAN	PMID:23353890
Q5T447	Q9UDY8	HECD3_HUMAN	MALT1_HUMAN	PMID:23358872
Q9UH77	Q96J92	KLHL3_HUMAN	WNK4_HUMAN	PMID:23387299
Q96PU5	O14641	NED4L_HUMAN	DVL2_HUMAN	PMID:23396981
Q9BVG3	Q9BVG3	TRI62_HUMAN	TRI62_HUMAN	PMID:23402750
Q9UNE7	P56545	CHIP_HUMAN	CTBP2_HUMAN	PMID:23410750
Q9UKV5	Q8IWA4	AMFR_HUMAN	MFN1_HUMAN	PMID:23427266
Q9UKV5	O95140	AMFR_HUMAN	MFN2_HUMAN	PMID:23427266
Q96PM5	O96017	ZN363_HUMAN	CHK2_HUMAN	PMID:23449389
Q9UKT7	Q16526	FBXL3_HUMAN	CRY1_HUMAN	PMID:23452855
Q9UKT7	Q49AN0	FBXL3_HUMAN	CRY2_HUMAN	PMID:23452855
Q9UNE7	P55017	CHIP_HUMAN	S12A3_HUMAN	PMID:23482560
Q6PCT2	P63000	FXL19_HUMAN	RAC1_HUMAN	PMID:23512198
Q9Y4K3	O43561	TRAF6_HUMAN	LAT_HUMAN	PMID:23514740
O43255	P10275	SIAH2_HUMAN	ANDR_HUMAN	PMID:23518348
Q6ZNA4	P29590	RN111_HUMAN	PML_HUMAN	PMID:23530056
Q9Y297	Q14103	FBW1A_HUMAN	HNRPD_HUMAN	PMID:23530064
Q969Q1	P25963	TRI63_HUMAN	IKBA_HUMAN	PMID:23535871
Q05086	P03372	UBE3A_HUMAN	ESR1_HUMAN	PMID:23542176
Q9ULT8	O60331	HECD1_HUMAN	PI51C_HUMAN	PMID:23572508
Q9H0M0	O95835	WWP1_HUMAN	LATS1_HUMAN	PMID:23573293
Q96FA3	Q13114	PELI1_HUMAN	TRAF3_HUMAN	PMID:23603814
Q86YT6	Q16637	MIB1_HUMAN	SMN_HUMAN	PMID:23615451
P46934	O15399	NEDD4_HUMAN	NMDE4_HUMAN	PMID:23639431
Q9Y4K3	P49768	TRAF6_HUMAN	PSN1_HUMAN	PMID:23707529
O76064	P29590	RNF8_HUMAN	PML_HUMAN	PMID:23708797
O76064	P54132	RNF8_HUMAN	BLM_HUMAN	PMID:23708797
Q5T4S7	Q9NQA5	UBR4_HUMAN	TRPV5_HUMAN	PMID:23747339
P22681	Q02763	CBL_HUMAN	TIE2_HUMAN	PMID:23754070
Q9H0M0	Q9Y4K3	WWP1_HUMAN	TRAF6_HUMAN	PMID:23799152
P98170	O43353	XIAP_HUMAN	RIPK2_HUMAN	PMID:23818254
Q9P0N8	P13569	MARH2_HUMAN	CFTR_HUMAN	PMID:23818989
Q6PCT2	P61586	FXL19_HUMAN	RHOA_HUMAN	PMID:23871831
Q8TCJ0	P19419	FBX25_HUMAN	ELK1_HUMAN	PMID:23940030
Q9HCE7	O15169	SMUF1_HUMAN	AXIN1_HUMAN	PMID:23959799
Q9UNE7	Q9BZS1	CHIP_HUMAN	FOXP3_HUMAN	PMID:23973223
Q9H0F5	P04637	RNF38_HUMAN	P53_HUMAN	PMID:23973461
Q96EP1	P09874	CHFR_HUMAN	PARP1_HUMAN	PMID:23979918
Q9UK96	P10415	FBX10_HUMAN	BCL2_HUMAN	PMID:24008983
Q96EP1	Q96KB5	CHFR_HUMAN	TOPK_HUMAN	PMID:24012691
Q9BYM8	Q9Y6K9	HOIL1_HUMAN	NEMO_HUMAN	PMID:24030825
Q9UNE7	Q8N6T7	CHIP_HUMAN	SIR6_HUMAN	PMID:24043303
Q9UNE7	P54252	CHIP_HUMAN	ATX3_HUMAN	PMID:24106274
Q86YT6	O15078	MIB1_HUMAN	CE290_HUMAN	PMID:24121310
Q86YT6	Q9UPN4	MIB1_HUMAN	AZI1_HUMAN	PMID:24121310
Q86YT6	Q15154	MIB1_HUMAN	PCM1_HUMAN	PMID:24121310
Q9UNE7	P60484	CHIP_HUMAN	PTEN_HUMAN	PMID:24148769
Q969H0	P11388	FBXW7_HUMAN	TOP2A_HUMAN	PMID:24165483
Q9Y297	O00221	FBW1A_HUMAN	IKBE_HUMAN	PMID:25503564
Q9UKB1	P19838	FBW1B_HUMAN	NFKB1_HUMAN	PMID:25503564
P46934	P25116	NEDD4_HUMAN	PAR1_HUMAN	PMID:26391660
